# Supplementary material for: Gcm counteracts Toll-induced inflammation and impacts hemocyte number through cholinergic signaling
Source: Front Immunol. 2023 Nov 15;14:1293766. doi: 10.3389/fimmu.2023.1293766 (PMC10684909; doi:10.3389/fimmu.2023.1293766)
Supplement: Supplementary file 2 [file Table_1.xlsx]

## Sheet: Table legend
Supplementary Table S1: expression matrix from the RNAseq data on sensitized hemocytes in Toll10b background.
Columns A,B: Gene Id, FBgn and Symbol.
Columns C-K: raw read counts for each sample (3 samples gcm26/+, 3 samples gcm26/+;Toll10b/+ and 3 samples Toll10b/+.
Columns L-T: normalized read count from DEseq2 on each sample.
Column U: gene symbol
Column V: gene expression base mean across the whole dataset
Columns W-Y: mean expression in gcm26/+, gcm26/+;Toll10b/+ and Toll10b hemocytes.
Columns Z-AC: Fold change, log2fold change, p-value and adjusted p-value estimated with DEseq2 for the comparison of Toll10b/+ and gcm26/+;Toll10b/+ hemocytes.
Columns AD-AG: Fold change, log2fold change, p-value and adjusted p-value estimated with DEseq2 for the comparison of gcm26/+ and gcm26/+;Toll10b/+ hemocytes.
Column AH: genes annotated as transmembrane receptors according to Flybase.

## Sheet: Supplementary Table S1
Id	Symbol	gcm26_1	gcm26_2	gcm26_3	gcm26Tl10B_1	gcm26Tl10B_2	gcm26Tl10B_3	tl10b_1	tl10b_2	tl10b_3	norm,gcm26_1	norm,gcm26_2	norm,gcm26_3	norm,gcm26Tl10B_1	norm,gcm26Tl10B_2	norm,gcm26Tl10B_3	norm,tl10b_1	norm,tl10b_2	norm,tl10b_3	Symbol	baseMean	gcm26	gcm26Xtoll10b	toll10b	FoldChange Toll10B vs gcm26Toll10B	log2FoldChange Toll10B vs gcm26Toll10B	pvalue	padj Toll10B vs gcm26Toll10B	FoldChange gcm26 vs gcm26Toll10B	log2FoldChange gcm26 vs gcm26Toll10B	pvalue gcm26 vs gcm26Toll10B	padj gcm26 vs gcm26Toll10B	Transmembrane receptors
FBgn0000003	7SLRNA:CR32864	0	0	0	0	0	0	0	0	0	0	0	0	0	0	0	0	0	0	7SLRNA:CR32864	0	0	0	0	NA	NA	NA	NA	NA	NA	NA	NA	#N/A
FBgn0000008	a	114	98	122	251	306	767	244	253	240	166	201	164	164	268	507	213	223	196	a	233.57	177	313	211	0.685	-0.546	0.160064	0.422944	1.72	0.783	0.0462237	0.0972905	#N/A
FBgn0000014	abd-A	255	3	193	42	8	28	35	5	48	372	6	260	27	7	18	31	4	39	abd-A	85.02	213	17	25	1.241	0.312	0.712575	0.902727	0.168	-2.574	0.00230922	0.00845872	#N/A
FBgn0000015	Abd-B	0	0	6	1	11	12	2	4	10	0	0	8	1	10	8	2	4	8	Abd-B	4.41	3	6	5	0.841	-0.249	0.786823	0.940153	1.505	0.59	0.523436	0.615266	#N/A
FBgn0000017	Abl	2680	1571	3845	21613	18845	30686	19475	21904	20024	3909	3230	5181	14129	16509	20264	16999	19279	16327	Abl	12869.6	4107	16967	17535	1.033	0.047	0.818863	0.949606	4.058	2.021	7.48866e-23	3.11891e-21	#N/A
FBgn0000018	abo	371	239	327	697	565	666	511	523	544	541	491	441	456	495	440	446	460	444	abo	468.16	491	464	450	0.972	-0.041	0.716458	0.903928	0.944	-0.084	0.474318	0.570306	#N/A
FBgn0000022	ac	0	0	1	0	1	3	0	1	3	0	0	1	0	1	2	0	1	2	ac	0.84	0	1	1	1.059	0.082	0.925418	NA	1.203	0.266	0.756874	NA	#N/A
FBgn0000024	Ace	136	178	110	96	124	81	52	62	118	198	366	148	63	109	53	45	55	96	Ace	125.96	237	75	65	0.884	-0.178	0.706464	0.89896	0.341	-1.55	0.000972691	0.00401579	#N/A
FBgn0000028	acj6	10	0	0	3	14	60	3	1	4	15	0	0	2	12	40	3	1	3	acj6	8.35	5	18	2	0.34	-1.557	0.0926562	0.296344	2.094	1.066	0.249726	0.344963	#N/A
FBgn0000032	Acph-1	1103	917	1232	2884	2157	2611	2150	1818	2257	1609	1885	1660	1885	1890	1724	1877	1600	1840	Acph-1	1774.49	1718	1833	1772	0.967	-0.048	0.643739	0.866805	1.068	0.095	0.368013	0.465913	#N/A
FBgn0000036	nAChRalpha1	0	3	0	0	2	0	0	0	0	0	6	0	0	2	0	0	0	0	nAChRalpha1	0.88	2	1	0	0.835	-0.261	0.714593	NA	0.752	-0.411	0.562644	NA	nAChRalpha1
FBgn0000037	mAChR-A	186	90	56	87	121	113	43	98	53	271	185	75	57	106	75	38	86	43	mAChR-A	104.03	177	79	56	0.727	-0.46	0.381044	0.692372	0.478	-1.064	0.0417988	0.0901807	mAChR-A
FBgn0000038	nAChRbeta1	2	0	4	0	4	13	0	0	0	3	0	5	0	4	9	0	0	0	nAChRbeta1	2.27	3	4	0	0.426	-1.232	0.164237	NA	1.186	0.247	0.780744	NA	nAChRbeta1
FBgn0000039	nAChRalpha2	0	0	0	0	0	0	0	0	0	0	0	0	0	0	0	0	0	0	nAChRalpha2	0	0	0	0	NA	NA	NA	NA	NA	NA	NA	NA	nAChRalpha2
FBgn0000042	Act5C	346981	261705	518009	1659250	1125359	1384557	1493221	1194537	1235551	506079	538078	697991	1084681	985850	914316	1303380	1051382	1007433	Act5C	898799	580716	994949	1120732	1.125	0.17	0.293707	0.602838	1.706	0.771	2.04501e-06	1.54087e-05	#N/A
FBgn0000043	Act42A	176860	146366	269785	705836	502658	590869	637506	528171	568924	257954	300935	363521	461417	440344	390190	556456	464874	463885	Act42A	411064	307470	430650	495072	1.149	0.2	0.187172	0.466699	1.397	0.483	0.0014348	0.00560606	#N/A
FBgn0000044	Act57B	986	530	28827	654	545	2206	1607	547	535	1438	1090	38843	428	477	1457	1403	481	436	Act57B	5116.98	13790	787	773	0.99	-0.015	NA	NA	0.135	-2.884	NA	NA	#N/A
FBgn0000045	Act79B	22	16	24	24	17	23	18	23	34	32	33	32	16	15	15	16	20	28	Act79B	22.97	32	15	21	1.372	0.456	0.239621	0.541541	0.488	-1.034	0.0088225	0.026028	#N/A
FBgn0000046	Act87E	169	65	5312	285	286	715	469	161	186	246	134	7158	186	251	472	409	142	152	Act87E	1016.62	2513	303	234	0.842	-0.248	NA	NA	0.21	-2.252	NA	NA	#N/A
FBgn0000047	Act88F	5	5	5	26	17	26	85	47	27	7	10	7	17	15	17	74	41	22	Act88F	23.44	8	16	46	2.562	1.357	0.0109317	0.0706613	1.84	0.88	0.138528	0.22056	#N/A
FBgn0000052	Pfas	2830	4248	2751	2557	2450	3227	1881	1921	2531	4128	8734	3707	1672	2146	2131	1642	1691	2064	Pfas	3101.52	5523	1983	1799	0.91	-0.136	0.668779	0.879489	0.37	-1.433	6.70002e-06	4.62814e-05	#N/A
FBgn0000053	Gart	4097	12677	2531	1796	1515	2541	2565	2291	2039	5976	26064	3410	1174	1327	1678	2239	2016	1663	Gart	5060.84	11817	1393	1973	1.364	0.448	0.423515	0.728651	0.146	-2.778	6.82705e-07	5.62841e-06	#N/A
FBgn0000054	Adf1	1085	646	1091	4997	2971	3826	4699	3965	4006	1582	1328	1470	3267	2603	2527	4102	3490	3266	Adf1	2626.05	1460	2799	3619	1.291	0.368	0.0128945	0.0779843	1.907	0.931	5.48546e-10	7.08746e-09	#N/A
FBgn0000055	Adh	10	5	5	1	0	1	0	1	0	15	10	7	1	0	1	0	1	0	Adh	3.76	11	1	0	0.893	-0.163	0.858928	0.960902	0.127	-2.978	0.000793792	0.00334895	#N/A
FBgn0000056	Adhr	0	0	0	0	0	0	0	0	0	0	0	0	0	0	0	0	0	0	Adhr	0	0	0	0	NA	NA	NA	NA	NA	NA	NA	NA	#N/A
FBgn0000057	adp	839	910	912	1595	1269	1716	1259	1211	1397	1224	1871	1229	1043	1112	1133	1099	1066	1139	adp	1212.78	1441	1096	1101	1.005	0.007	NA	NA	0.764	-0.389	NA	NA	#N/A
FBgn0000061	al	3	18	7	2	0	1	0	4	0	4	37	9	1	0	1	0	4	0	al	6.26	17	1	1	1.205	0.269	0.771616	0.931247	0.189	-2.407	0.00939227	0.0273821	#N/A
FBgn0000063	Mps1	118	71	114	290	222	334	182	215	240	172	146	154	190	194	221	159	189	196	Mps1	180.01	157	202	181	0.9	-0.152	0.352152	0.666662	1.276	0.351	0.0436669	0.0932242	#N/A
FBgn0000064	Ald1	22313	19620	19094	16345	12904	13959	13015	14023	12735	32544	40340	25728	10685	11304	9218	11360	12342	10384	Ald1	18211.7	32871	10402	11362	1.091	0.126	0.475973	0.76938	0.32	-1.645	1.49048e-20	5.24668e-19	#N/A
FBgn0000071	Ama	22258	20696	48026	32155	31262	39507	21262	8104	34298	32464	42552	64713	21020	27387	26089	18559	7133	27966	Ama	29764.6	46576	24832	17886	0.734	-0.447	0.292476	0.601789	0.552	-0.858	0.0432895	0.0926197	#N/A
FBgn0000075	amd	6	0	10	1	0	2	1	0	0	9	0	13	1	0	1	1	0	0	amd	2.79	7	1	0	0.843	-0.246	0.788502	0.94084	0.319	-1.649	0.0729985	0.13685	#N/A
FBgn0000077	amx	371	230	376	1310	820	998	1045	870	1002	541	473	507	856	718	659	912	766	817	amx	694.37	507	744	832	1.116	0.158	0.264229	0.570074	1.463	0.549	0.000179971	0.000910262	#N/A
FBgn0000078	Amy-d	7	6	56	8	3	34	11	6	10	10	12	75	5	3	22	10	5	8	Amy-d	16.82	32	10	8	0.823	-0.282	NA	NA	0.413	-1.274	NA	NA	#N/A
FBgn0000079	Amy-p	43	17	299	24	17	208	12	7	7	63	35	403	16	15	137	10	6	6	Amy-p	76.76	167	56	7	0.26	-1.945	0.0187482	0.0974182	0.432	-1.209	0.141448	0.223993	#N/A
FBgn0000083	AnxB9	21295	17338	19117	131166	79411	96559	98701	84983	76081	31059	35648	25759	85746	69567	63764	86153	74798	62034	AnxB9	59392	30822	73026	74328	1.018	0.025	0.891254	0.970333	2.349	1.232	2.61026e-11	3.98371e-10	#N/A
FBgn0000084	AnxB10	1712	1135	2193	6577	4564	6065	4604	3841	4587	2497	2334	2955	4300	3998	4005	4019	3381	3740	AnxB10	3469.76	2595	4101	3713	0.906	-0.143	0.216974	0.510871	1.576	0.656	1.94329e-08	2.05155e-07	#N/A
FBgn0000092	dyw	5	5	11	16	1	7	14	21	12	7	10	15	10	1	5	12	18	10	dyw	9.87	11	5	13	2.101	1.071	0.134816	0.37839	0.573	-0.804	0.272596	0.369188	#N/A
FBgn0000094	Anp	0	0	0	1	0	0	2	1	0	0	0	0	1	0	0	2	1	0	Anp	0.36	0	0	1	1.325	0.406	0.559759	NA	1.104	0.142	0.830767	NA	#N/A
FBgn0000097	aop	1923	1196	3263	5668	5257	7032	5656	5327	6049	2805	2459	4397	3705	4605	4644	4937	4689	4932	aop	4130.27	3220	4318	4853	1.122	0.166	0.452155	0.75073	1.335	0.416	0.0598746	0.11795	#N/A
FBgn0000099	ap	150	238	59	34	41	112	25	12	35	219	489	79	22	36	74	22	11	29	ap	108.96	262	44	21	0.525	-0.93	0.156056	0.416273	0.213	-2.229	0.000578716	0.0025511	#N/A
FBgn0000100	RpLP0	54851	49338	55843	83062	60495	71891	55962	55640	59639	80001	101441	75246	54299	52996	47474	48847	48972	48628	RpLP0	61989.4	85563	51590	48816	0.946	-0.079	0.526307	0.79816	0.604	-0.727	6.6272e-09	7.40189e-08	#N/A
FBgn0000108	Appl	13	15	65	52	11	25	8	10	4	19	31	88	34	10	17	7	9	3	Appl	24.06	46	20	6	0.395	-1.34	0.0563287	0.209027	0.497	-1.01	0.141434	0.223993	#N/A
FBgn0000109	Aprt	510	624	599	856	572	720	567	511	723	744	1283	807	560	501	475	495	450	590	Aprt	656.03	945	512	512	0.999	-0.002	0.994397	0.998547	0.549	-0.866	0.000286051	0.0013677	#N/A
FBgn0000114	bru1	160	222	31	197	309	1324	90	96	91	233	456	42	129	271	874	79	84	74	bru1	249.18	244	425	79	0.253	-1.985	0.00512692	0.0459363	1.591	0.67	0.344478	0.441768	#N/A
FBgn0000115	Arl1	1860	1791	1621	4483	2989	3352	3422	3217	3504	2713	3682	2184	2931	2618	2214	2987	2831	2857	Arl1	2779.73	2860	2588	2892	1.116	0.158	0.433639	0.736707	0.907	-0.142	0.485342	0.580511	#N/A
FBgn0000116	Argk	1234	457	8829	402	296	1511	1709	443	252	1800	940	11897	263	259	998	1492	390	205	Argk	2027.01	4879	507	696	1.267	0.342	0.657786	0.874455	0.169	-2.565	0.000877459	0.00365849	#N/A
FBgn0000117	arm	10626	6777	13594	17470	16826	21377	13557	11890	16303	15498	13934	18317	11420	14740	14117	11833	10465	13293	arm	13735.3	15916	13426	11864	0.884	-0.177	0.259899	0.56441	0.844	-0.244	0.120821	0.198833	#N/A
FBgn0000119	arr	451	287	583	1104	1065	1980	1051	984	1088	658	590	786	722	933	1308	917	866	887	arr	851.8	678	988	890	0.903	-0.147	0.526345	0.79816	1.446	0.532	0.0231134	0.0570807	#N/A
FBgn0000120	Arr1	6	0	0	1	4	35	0	0	0	9	0	0	1	4	23	0	0	0	Arr1	4	3	9	0	0.374	-1.418	0.106241	0.324373	1.622	0.698	0.426059	0.523701	#N/A
FBgn0000121	Arr2	0	0	0	0	0	0	0	1	0	0	0	0	0	0	0	0	1	0	Arr2	0.1	0	0	0	1.396	0.481	0.430926	NA	0.927	-0.109	0.853359	NA	#N/A
FBgn0000137	ase	7	0	8	4	0	3	0	0	0	10	0	11	3	0	2	0	0	0	ase	2.84	7	2	0	0.584	-0.776	0.390589	0.701468	0.482	-1.054	0.246287	0.341456	#N/A
FBgn0000139	ash2	714	498	979	2152	1397	1794	1416	1068	1304	1041	1024	1319	1407	1224	1185	1236	940	1063	ash2	1159.89	1128	1272	1080	0.85	-0.235	0.145463	0.398342	1.125	0.17	0.294835	0.391556	#N/A
FBgn0000140	asp	300	227	255	579	535	817	322	575	499	438	467	344	379	469	540	281	506	407	asp	425.4	416	463	398	0.864	-0.211	0.426356	0.729851	1.11	0.151	0.573163	0.659001	#N/A
FBgn0000146	aub	73	17	65	226	176	289	122	129	119	106	35	88	148	154	191	106	114	97	aub	115.43	76	164	106	0.654	-0.612	0.0890326	0.289105	2.061	1.043	0.00480592	0.0157383	#N/A
FBgn0000147	aurA	239	147	161	516	373	603	324	477	348	349	302	217	337	327	398	283	420	284	aurA	324.05	289	354	329	0.929	-0.106	0.675674	0.88371	1.221	0.288	0.260729	0.356574	#N/A
FBgn0000150	awd	32317	31291	27533	46120	27390	30728	28123	31532	31909	47135	64336	37099	30149	23995	20292	24548	27753	26018	awd	33480.5	49523	24812	26106	1.051	0.072	0.746384	0.919336	0.506	-0.982	1.1018e-05	7.26653e-05	#N/A
FBgn0000152	Axs	1026	806	1362	4577	3577	4523	3721	3099	4014	1496	1657	1835	2992	3134	2987	3248	2728	3273	Axs	2594.42	1663	3038	3083	1.015	0.021	0.847344	0.956871	1.822	0.865	2.71806e-14	5.78733e-13	#N/A
FBgn0000153	b	309	0	32	2	0	14	2	0	5	451	0	43	1	0	9	2	0	4	b	56.69	165	3	2	0.913	-0.131	0.886572	0.969671	0.176	-2.508	0.0064889	0.0202355	#N/A
FBgn0000157	Dll	8	0	6	1	3	0	0	0	0	12	0	8	1	3	0	0	0	0	Dll	2.56	7	1	0	0.67	-0.577	0.51666	0.792235	0.448	-1.158	0.195733	0.286923	#N/A
FBgn0000158	bam	31	12	13	48	43	52	57	96	56	45	25	18	31	38	34	50	84	46	bam	41.19	29	34	60	1.686	0.754	0.0849991	0.280303	1.163	0.218	0.636519	0.711904	#N/A
FBgn0000163	baz	384	235	635	973	1114	1594	718	926	1224	560	483	856	636	976	1053	627	815	998	baz	778.14	633	888	813	0.918	-0.123	0.68315	0.886792	1.388	0.473	0.119486	0.19732	#N/A
FBgn0000166	bcd	0	0	0	1	1	0	0	0	0	0	0	0	1	1	0	0	0	0	bcd	0.17	0	1	0	0.661	-0.597	0.357699	NA	1.449	0.535	0.392225	NA	#N/A
FBgn0000173	ben	5055	2735	5162	15332	10556	12116	13446	11543	12255	7373	5623	6956	10023	9247	8001	11737	10160	9992	ben	8790.16	6651	9090	10630	1.168	0.224	0.115	0.341398	1.364	0.448	0.00170698	0.00650195	#N/A
FBgn0000179	bi	27	9	26	3	2	11	0	0	0	39	19	35	2	2	7	0	0	0	bi	11.54	31	4	0	0.22	-2.183	0.0105572	0.0693445	0.172	-2.542	0.000781336	0.00330498	#N/A
FBgn0000180	bib	252	168	981	148	200	450	286	115	433	368	345	1322	97	175	297	250	101	353	bib	367.54	678	190	235	1.204	0.268	0.660121	0.875368	0.326	-1.617	0.00783154	0.0236821	#N/A
FBgn0000181	bic	23645	17089	22214	49310	30264	35475	29916	30895	30648	34487	35136	29932	32235	26512	23427	26113	27192	24990	bic	28891.4	33185	27391	26098	0.953	-0.069	0.603817	0.847058	0.826	-0.275	0.0396318	0.0865991	#N/A
FBgn0000182	BicC	0	0	0	0	0	0	0	0	0	0	0	0	0	0	0	0	0	0	BicC	0	0	0	0	NA	NA	NA	NA	NA	NA	NA	NA	#N/A
FBgn0000183	BicD	970	512	1117	3336	2675	3776	2884	2788	2872	1415	1053	1505	2181	2343	2494	2517	2454	2342	BicD	2033.7	1324	2339	2438	1.042	0.059	0.678064	0.884533	1.757	0.813	1.80165e-08	1.91089e-07	#N/A
FBgn0000206	boss	0	0	0	0	0	1	0	0	0	0	0	0	0	0	1	0	0	0	boss	0.07	0	0	0	0.753	-0.409	0.496331	NA	1.24	0.31	0.606048	NA	boss
FBgn0000210	br	13760	6361	29820	27505	32128	34091	17363	19536	31262	20069	13079	40181	17981	28145	22513	15156	17195	25490	br	22200.8	24443	22880	19280	0.849	-0.236	0.54116	0.808116	0.939	-0.091	0.813267	0.859297	#N/A
FBgn0000212	brm	1618	1275	2540	5361	4705	6022	4241	4939	4789	2360	2621	3423	3505	4122	3977	3702	4347	3905	brm	3551.18	2801	3868	3985	1.03	0.043	0.788182	0.940746	1.377	0.461	0.00389705	0.0131913	#N/A
FBgn0000216	Brd	6	0	5	15	11	16	26	17	16	9	0	7	10	10	11	23	15	13	Brd	10.69	5	10	17	1.596	0.675	0.24837	0.550629	1.641	0.714	0.27111	0.367711	#N/A
FBgn0000221	brn	274	189	266	481	317	417	305	235	369	400	389	358	314	278	275	266	207	301	brn	309.79	382	289	258	0.893	-0.163	0.353555	0.667538	0.759	-0.397	0.0251409	0.0609883	#N/A
FBgn0000227	Elba1	0	0	0	0	0	0	0	0	0	0	0	0	0	0	0	0	0	0	Elba1	0	0	0	0	NA	NA	NA	NA	NA	NA	NA	NA	#N/A
FBgn0000228	Bsg25D	654	476	979	2859	2330	2934	2479	2428	2535	954	979	1319	1869	2041	1938	2164	2137	2067	Bsg25D	1718.57	1084	1949	2123	1.089	0.122	0.368986	0.681952	1.789	0.839	1.54725e-09	1.88354e-08	#N/A
FBgn0000229	bsk	1353	950	1423	4111	2803	3542	3660	3240	3275	1973	1953	1917	2687	2456	2339	3195	2852	2670	bsk	2449.19	1948	2494	2906	1.164	0.22	0.0213498	0.106375	1.28	0.356	0.000256357	0.0012377	#N/A
FBgn0000233	btd	0	0	1	1	0	0	6	1	0	0	0	1	1	0	0	5	1	0	btd	0.9	0	0	2	1.683	0.751	0.349553	NA	0.891	-0.166	0.832508	NA	#N/A
FBgn0000239	bur	2993	1922	2434	9064	5844	7659	6891	6431	6867	4365	3952	3280	5925	5120	5058	6015	5660	5599	bur	4997.08	3866	5368	5758	1.072	0.101	0.425039	0.72931	1.387	0.472	0.000205056	0.00101727	#N/A
FBgn0000241	bw	183	0	7	26	111	50	10	3	63	267	0	9	17	97	33	9	3	51	bw	54.04	92	49	21	0.658	-0.604	NA	NA	0.695	-0.526	NA	NA	#N/A
FBgn0000244	by	280	168	370	446	369	590	584	567	592	408	345	499	292	323	390	510	499	483	by	416.48	417	335	497	1.479	0.564	0.00185224	0.0247473	0.801	-0.32	0.0838586	0.152263	#N/A
FBgn0000246	c(3)G	58	56	76	137	91	154	106	147	162	85	115	102	90	80	102	93	129	132	c(3)G	103.01	101	91	118	1.298	0.376	0.123358	0.357996	0.905	-0.144	0.571968	0.658208	#N/A
FBgn0000247	ca	683	407	888	1847	1867	2704	1458	1900	1823	996	837	1197	1207	1636	1786	1273	1672	1486	ca	1343.27	1010	1543	1477	0.958	-0.062	0.766521	0.930205	1.517	0.602	0.00418179	0.0139885	#N/A
FBgn0000250	cact	3232	2502	3921	15148	11638	11600	12735	10058	11679	4714	5144	5283	9903	10195	7660	11116	8853	9523	cact	8043.43	5047	9253	9831	1.062	0.087	0.545979	0.811235	1.826	0.869	1.81574e-09	2.19161e-08	#N/A
FBgn0000251	cad	257	6	0	27	70	316	14	56	30	375	12	0	18	61	209	12	49	24	cad	84.53	129	96	28	0.538	-0.895	0.33167	0.645846	0.837	-0.256	0.781041	0.83342	#N/A
FBgn0000253	Cam	30064	9976	24246	261448	155244	184862	281350	243560	218605	43849	20511	32670	170913	135999	122077	245580	214371	178244	Cam	129357	32343	142996	212732	1.475	0.56	0.0407348	0.166427	4.276	2.096	1.98226e-14	4.28485e-13	#N/A
FBgn0000256	capu	1892	2023	2256	24148	16989	23143	21055	24838	21013	2760	4159	3040	15786	14883	15283	18378	21861	17133	capu	12587	3320	15317	19124	1.246	0.318	0.0625381	0.226309	4.557	2.188	2.41711e-37	2.32902e-35	#N/A
FBgn0000257	car	853	431	969	1725	1358	1767	1437	1376	1520	1244	886	1306	1128	1190	1167	1254	1211	1239	car	1180.54	1145	1162	1235	1.063	0.088	0.556576	0.816866	1.011	0.016	0.914754	0.936028	#N/A
FBgn0000259	CkIIbeta	2963	1422	3091	7397	5382	6558	5420	5266	5756	4322	2924	4165	4836	4715	4331	4731	4635	4693	CkIIbeta	4372.27	3804	4627	4686	1.013	0.018	0.904663	0.974088	1.214	0.28	0.0679001	0.129627	#N/A
FBgn0000261	Cat	19952	16095	27528	16749	17869	24067	11682	7036	15757	29100	33092	37093	10949	15654	15893	10197	6193	12848	Cat	19002	33095	14165	9746	0.694	-0.528	0.0512439	0.195518	0.436	-1.198	9.59781e-06	6.40041e-05	#N/A
FBgn0000273	Pka-C1	2120	1138	2529	10910	8625	11175	10710	11210	10467	3092	2340	3408	7132	7556	7380	9348	9867	8534	Pka-C1	6517.38	2947	7356	9250	1.256	0.329	0.0224719	0.110131	2.48	1.31	1.64374e-19	5.44879e-18	#N/A
FBgn0000274	Pka-C2	23	0	3	20	60	235	11	8	10	34	0	4	13	53	155	10	7	8	Pka-C2	31.47	13	74	8	0.225	-2.149	0.0134373	0.0800328	3.413	1.771	0.0421346	0.0906816	#N/A
FBgn0000276	CecA1	0	0	2	77	79	487	200	327	45	0	0	3	50	69	322	175	288	37	CecA1	104.77	1	147	167	1.104	0.143	0.855885	0.960339	19.411	4.279	1.77334e-07	1.62081e-06	#N/A
FBgn0000277	CecA2	1	0	0	198	90	460	242	349	55	1	0	0	129	79	304	211	307	45	CecA2	119.64	0	171	188	1.084	0.117	0.86827	0.964372	34.105	5.092	3.90961e-11	5.87217e-10	#N/A
FBgn0000278	CecB	8	0	0	284	138	438	547	586	129	12	0	0	186	121	289	477	516	105	CecB	189.54	4	199	366	1.66	0.731	0.329971	0.644425	15.385	3.943	3.44629e-07	2.99117e-06	#N/A
FBgn0000279	CecC	36	49	45	4329	2225	3350	2659	2360	926	53	101	61	2830	1949	2212	2321	2077	755	CecC	1373.15	72	2330	1718	0.748	-0.419	0.303742	0.615078	26.953	4.752	1.28335e-29	7.93025e-28	#N/A
FBgn0000280	Cec-Psi1	0	0	0	0	0	3	0	3	0	0	0	0	0	0	2	0	3	0	Cec-Psi1	0.51	0	1	1	1.065	0.091	0.898439	NA	1.268	0.342	0.618972	NA	#N/A
FBgn0000281	Cec2	0	0	0	2	0	2	7	3	7	0	0	0	1	0	1	6	3	6	Cec2	1.9	0	1	5	2.901	1.536	0.0929102	NA	1.613	0.69	0.453936	NA	#N/A
FBgn0000283	Cp190	2615	2097	3624	7232	5770	6871	4737	5141	5693	3814	4312	4883	4728	5055	4537	4135	4525	4642	Cp190	4514.45	4336	4773	4434	0.929	-0.106	0.340766	0.654502	1.1	0.138	0.217627	0.310818	#N/A
FBgn0000286	Cf2	836	601	1263	2536	2190	3496	2030	2197	2442	1219	1236	1702	1658	1919	2309	1772	1934	1991	Cf2	1748.73	1386	1962	1899	0.968	-0.046	0.799346	0.942895	1.41	0.495	0.00710951	0.0218651	#N/A
FBgn0000287	salr	8	0	11	15	15	33	2	5	0	12	0	15	10	13	22	2	4	0	salr	8.6	9	15	2	0.289	-1.791	0.0424857	0.171177	1.436	0.522	0.553364	0.641908	#N/A
FBgn0000289	cg	2051	1078	2662	5149	4574	5968	3922	4366	4964	2991	2216	3587	3366	4007	3941	3423	3843	4048	cg	3491.38	2931	3771	3771	1	0	0.999818	0.999963	1.282	0.359	0.053155	0.107978	#N/A
FBgn0000299	Col4a1	129306	78495	98169	125980	109905	130054	89472	111278	104490	188595	161389	132278	82355	96280	85883	78097	97942	85198	Col4a1	112002	160754	88173	87079	0.988	-0.018	0.908413	0.974387	0.551	-0.86	3.08854e-08	3.16937e-07	#N/A
FBgn0000303	ChAT	2	0	0	4	4	3	3	2	2	3	0	0	3	4	2	3	2	2	ChAT	1.89	1	3	2	0.814	-0.298	0.732436	NA	1.762	0.817	0.364063	NA	#N/A
FBgn0000307	chif	1178	890	2014	4999	4603	6799	3749	4040	4959	1718	1830	2714	3268	4032	4490	3272	3556	4043	chif	3213.73	2087	3930	3624	0.923	-0.115	0.58514	0.837053	1.866	0.9	2.2367e-05	0.000139273	#N/A
FBgn0000308	chic	61005	36587	74592	254019	163606	202399	196918	167926	180302	88977	75225	100509	166057	143324	133658	171883	147801	147013	chic	130494	88237	147680	155566	1.053	0.075	0.599712	0.844633	1.669	0.739	2.05659e-07	1.86025e-06	#N/A
FBgn0000316	cin	1719	1079	1724	4309	2924	3921	3272	2977	3053	2507	2218	2323	2817	2562	2589	2856	2620	2489	cin	2553.55	2349	2656	2655	0.999	-0.001	0.993072	0.998443	1.129	0.176	0.048224	0.100459	#N/A
FBgn0000317	ck	164	235	238	275	294	365	266	421	386	239	483	321	180	258	241	232	371	315	ck	293.21	348	226	306	1.341	0.423	0.183406	0.460427	0.66	-0.598	0.061398	0.120278	#N/A
FBgn0000318	cl	7372	6551	6603	19157	11330	12961	27881	28059	22379	10752	13469	8897	12523	9925	8559	24336	24696	18247	cl	14600.7	11039	10336	22426	2.147	1.102	2.83537e-07	2.95763e-05	0.937	-0.094	0.6634	0.735755	#N/A
FBgn0000319	Chc	24847	19582	39166	85768	77112	100991	70198	68754	77500	36240	40261	52774	56068	67553	66691	61273	60514	63191	Chc	56062.9	43092	63437	61659	0.972	-0.041	0.790827	0.941639	1.468	0.554	0.000308494	0.00146271	#N/A
FBgn0000320	eya	28	7	11	32	39	109	0	6	2	41	14	15	21	34	72	0	5	2	eya	22.67	23	42	2	0.114	-3.133	4.9562e-05	0.00206417	1.639	0.712	0.34232	0.439745	#N/A
FBgn0000326	clt	718	619	747	1366	1059	1158	1222	985	1100	1047	1273	1007	893	928	765	1067	867	897	clt	971.37	1109	862	944	1.095	0.13	0.383778	0.695256	0.78	-0.359	0.017246	0.045133	#N/A
FBgn0000330	cm	542	421	621	2098	1505	1760	1668	1474	1556	791	866	837	1371	1318	1162	1456	1297	1269	cm	1151.9	831	1284	1341	1.044	0.062	0.551186	0.813849	1.544	0.627	7.52477e-09	8.35514e-08	#N/A
FBgn0000337	cn	3	0	5	4	1	1	0	5	0	4	0	7	3	1	1	0	4	0	cn	2.18	4	2	1	1.021	0.03	0.97435	NA	0.642	-0.639	0.486067	NA	#N/A
FBgn0000339	cni	2140	1522	2007	5055	2908	3821	3584	3233	3443	3121	3129	2704	3305	2548	2523	3128	2846	2807	cni	2901.27	2985	2792	2927	1.048	0.068	NA	NA	0.936	-0.095	NA	NA	#N/A
FBgn0000346	comt	227	112	234	297	293	622	172	148	177	331	230	315	194	257	411	150	130	144	comt	240.33	292	287	141	0.503	-0.991	0.00156945	0.0224369	0.982	-0.026	0.933082	0.949959	#N/A
FBgn0000351	cort	15	13	15	35	24	45	16	38	37	22	27	20	23	21	30	14	33	30	cort	24.45	23	25	26	1.048	0.068	0.877986	0.96741	1.075	0.104	0.823327	0.867449	#N/A
FBgn0000352	cos	573	497	894	1635	1348	1827	1502	1555	1629	836	1022	1205	1069	1181	1206	1311	1369	1328	cos	1169.59	1021	1152	1336	1.159	0.213	0.139329	0.386854	1.127	0.173	0.236577	0.331347	#N/A
FBgn0000355	Cp15	0	0	0	1	3	9	0	0	0	0	0	0	1	3	6	0	0	0	Cp15	1.03	0	3	0	0.346	-1.532	0.0705319	NA	2.702	1.434	0.082908	NA	#N/A
FBgn0000356	Cp16	0	0	0	0	0	0	0	0	0	0	0	0	0	0	0	0	0	0	Cp16	0	0	0	0	NA	NA	NA	NA	NA	NA	NA	NA	#N/A
FBgn0000357	Cp18	2	0	0	4	0	5	7	4	3	3	0	0	3	0	3	6	4	2	Cp18	2.32	1	2	4	1.507	0.591	0.52101	NA	1.332	0.414	0.655042	NA	#N/A
FBgn0000358	Cp19	0	0	0	0	0	0	0	0	0	0	0	0	0	0	0	0	0	0	Cp19	0	0	0	0	NA	NA	NA	NA	NA	NA	NA	NA	#N/A
FBgn0000359	Cp36	0	0	0	1	0	0	0	0	0	0	0	0	1	0	0	0	0	0	Cp36	0.07	0	0	0	0.754	-0.407	0.498058	NA	1.238	0.308	0.607992	NA	#N/A
FBgn0000360	Cp38	0	0	0	0	0	0	0	0	0	0	0	0	0	0	0	0	0	0	Cp38	0	0	0	0	NA	NA	NA	NA	NA	NA	NA	NA	#N/A
FBgn0000370	crc	12113	8629	11196	25799	17400	22030	18640	16142	17497	17667	17742	15086	16865	15243	14548	16270	14208	14267	crc	15766.1	16832	15552	14915	0.959	-0.06	0.56992	0.82801	0.924	-0.114	0.284491	0.381176	#N/A
FBgn0000376	crm	172	104	352	476	482	614	355	467	543	251	214	474	311	422	405	310	411	443	crm	360.17	313	379	388	1.021	0.031	0.92615	0.979939	1.201	0.265	0.425158	0.522831	#N/A
FBgn0000377	crn	851	759	1046	1877	1394	1818	1642	1530	1589	1241	1561	1409	1227	1221	1201	1433	1347	1296	crn	1326.16	1404	1216	1359	1.117	0.159	0.112757	0.337557	0.868	-0.203	0.0462105	0.0972808	#N/A
FBgn0000382	csw	858	428	1166	1888	1714	2123	1516	1715	1777	1251	880	1571	1234	1502	1402	1323	1509	1449	csw	1346.87	1234	1379	1427	1.034	0.049	0.817201	0.949606	1.114	0.156	0.464064	0.560485	#N/A
FBgn0000384	cta	360	298	438	1387	852	1246	1040	921	1006	525	613	590	907	746	823	908	811	820	cta	749.17	576	825	846	1.024	0.035	0.768115	0.93025	1.434	0.52	2.20632e-05	0.000137759	#N/A
FBgn0000392	cup	0	0	0	0	0	0	0	0	0	0	0	0	0	0	0	0	0	0	cup	0	0	0	0	NA	NA	NA	NA	NA	NA	NA	NA	#N/A
FBgn0000394	cv	993	672	950	3191	2392	2807	2826	2683	2614	1448	1382	1280	2086	2095	1854	2467	2361	2131	cv	1900.53	1370	2012	2320	1.153	0.205	0.0351395	0.149976	1.467	0.553	3.44435e-08	3.51547e-07	#N/A
FBgn0000395	cv-2	533	152	480	902	911	1037	395	451	596	777	313	647	590	798	685	345	397	486	cv-2	559.66	579	691	409	0.603	-0.73	0.0269367	0.125008	1.184	0.244	0.460914	0.557315	#N/A
FBgn0000404	CycA	1553	1025	1770	3272	2224	2922	1759	1954	2206	2265	2107	2385	2139	1948	1930	1535	1720	1799	CycA	1980.92	2252	2006	1685	0.84	-0.251	0.00859784	0.0616377	0.89	-0.168	0.0807149	0.14783	#N/A
FBgn0000405	CycB	1024	693	782	2077	1586	2337	1316	1746	1356	1494	1425	1054	1358	1389	1543	1149	1537	1106	CycB	1339.29	1324	1430	1264	0.885	-0.177	0.351557	0.665978	1.08	0.111	0.560536	0.648598	#N/A
FBgn0000406	Cyt-b5-r	565	2700	625	48	27	12	55	123	64	824	5551	842	31	24	8	48	108	52	Cyt-b5-r	832.11	2406	21	69	2.599	1.378	NA	NA	0.018	-5.773	NA	NA	#N/A
FBgn0000409	Cyt-c-p	1942	2867	1251	5561	2799	2714	4010	4814	3527	2832	5895	1686	3635	2452	1792	3500	4237	2876	Cyt-c-p	3211.72	3471	2626	3538	1.325	0.406	0.341227	0.654824	0.769	-0.379	0.373721	0.471505	#N/A
FBgn0000411	D	8	32	8	22	26	99	10	4	8	12	66	11	14	23	65	9	4	7	D	23.28	30	34	7	0.272	-1.878	0.0142391	0.0827703	1.148	0.199	0.793371	0.843522	#N/A
FBgn0000412	D1	5910	3548	5551	8666	6547	7653	6074	5681	6516	8620	7295	7480	5665	5735	5054	5302	5000	5313	D1	6162.62	7798	5485	5205	0.949	-0.075	0.418359	0.724341	0.704	-0.507	5.14487e-08	5.10892e-07	#N/A
FBgn0000413	da	1600	813	1993	4146	3425	4909	3821	3476	3872	2334	1672	2685	2710	3000	3242	3335	3059	3157	da	2799.43	2230	2984	3184	1.066	0.093	0.601543	0.846007	1.333	0.415	0.0200066	0.0508098	#N/A
FBgn0000414	Dab	731	574	1068	12123	10453	15345	8636	11514	8735	1066	1180	1439	7925	9157	10133	7538	10134	7122	Dab	6188.38	1228	9072	8265	0.912	-0.133	0.473091	0.76701	7.229	2.854	3.04076e-52	6.40249e-50	#N/A
FBgn0000416	Sap-r	46482	33290	78141	166728	150319	182315	118262	94993	133721	67795	68446	105291	108993	131684	120395	103227	83609	109032	Sap-r	99830.2	80511	120357	98623	0.821	-0.284	0.158	0.419724	1.488	0.573	0.00437443	0.0145133	#N/A
FBgn0000422	Ddc	11071	9	518	29	14	89	61	48	47	16147	19	698	19	12	59	53	42	38	Ddc	1898.62	5621	30	44	1.118	0.161	NA	NA	0.052	-4.271	NA	NA	#N/A
FBgn0000426	SmF	1004	681	851	1510	980	1073	883	995	1054	1464	1400	1147	987	859	709	771	876	859	SmF	1007.92	1337	852	835	0.981	-0.027	0.868916	0.964467	0.639	-0.645	9.68847e-05	0.000523315	#N/A
FBgn0000427	dec	0	0	0	17	0	1	27	0	1	0	0	0	11	0	1	24	0	1	dec	4.02	0	4	8	1.296	0.374	NA	NA	1.506	0.591	NA	NA	#N/A
FBgn0000439	Dfd	1	0	0	10	3	25	8	4	5	1	0	0	7	3	17	7	4	4	Dfd	4.63	0	9	5	0.641	-0.642	0.435938	0.738698	4.704	2.234	0.0111494	0.0314405	#N/A
FBgn0000442	Pkg21D	143	4	2	7	20	4	5	30	47	209	8	3	5	18	3	4	26	38	Pkg21D	34.81	73	9	23	1.753	0.809	NA	NA	0.268	-1.897	NA	NA	#N/A
FBgn0000447	Dhod	1492	1167	1479	3328	2602	3292	2214	2208	2264	2176	2399	1993	2176	2279	2174	1933	1943	1846	Dhod	2102.14	2189	2210	1907	0.864	-0.212	0.0101386	0.0676799	1.011	0.016	0.85102	0.888368	#N/A
FBgn0000448	Hr3	93	84	339	320	453	414	211	147	411	136	173	457	209	397	273	184	129	335	Hr3	254.8	255	293	216	0.758	-0.401	0.440308	0.741807	1.134	0.181	0.727575	0.789891	#N/A
FBgn0000449	dib	0	0	0	3	0	0	0	0	0	0	0	0	2	0	0	0	0	0	dib	0.22	0	1	0	0.633	-0.659	0.322294	NA	1.52	0.604	0.344675	NA	#N/A
FBgn0000451	ect	0	0	4	0	0	1	2	0	4	0	0	5	0	0	1	2	0	3	ect	1.23	2	0	2	1.432	0.518	0.519677	NA	0.682	-0.552	0.488161	NA	#N/A
FBgn0000454	Dip-B	21031	13623	30901	30891	29284	37635	23562	16636	29098	30674	28010	41638	20194	25654	24853	20566	14642	23726	Dip-B	25550.7	33441	23567	19645	0.836	-0.259	0.247262	0.549541	0.708	-0.497	0.0261022	0.0629308	#N/A
FBgn0000455	Dip-C	3903	2342	4478	6733	5733	6993	5592	4119	6468	5693	4815	6034	4401	5022	4618	4881	3625	5274	Dip-C	4929.3	5514	4680	4593	0.982	-0.027	0.870555	0.964605	0.85	-0.235	0.153105	0.238335	#N/A
FBgn0000459	disco	6	0	0	0	4	2	0	0	0	9	0	0	0	4	1	0	0	0	disco	1.51	3	2	0	0.765	-0.387	0.593689	NA	0.86	-0.218	0.762965	NA	#N/A
FBgn0000463	Dl	9	5	8	9	16	17	2	1	0	13	10	11	6	14	11	2	1	0	Dl	7.55	11	10	1	0.163	-2.614	0.000451107	0.00995938	0.929	-0.107	0.87286	0.904529	#N/A
FBgn0000464	Lar	429	207	611	941	1014	1469	808	1167	1199	626	426	823	615	888	970	705	1027	978	Lar	784.24	625	824	903	1.093	0.129	0.662014	0.87637	1.308	0.387	0.190955	0.281675	Lar
FBgn0000473	Cyp6a2	157	74	37	1181	712	721	1306	1337	1235	229	152	50	772	624	476	1140	1177	1007	Cyp6a2	625.18	144	624	1108	1.718	0.78	0.0761929	0.261095	3.957	1.984	8.57742e-06	5.78785e-05	#N/A
FBgn0000477	DNaseII	1209	2106	775	65	60	59	184	82	952	1763	4330	1044	42	53	39	161	72	776	DNaseII	920.08	2379	45	336	5.161	2.368	0.000489181	0.0105541	0.036	-4.794	1.6238e-12	2.78891e-11	#N/A
FBgn0000479	dnc	508	79	481	1278	1101	1684	965	1246	1127	741	162	648	835	965	1112	842	1097	919	dnc	813.49	517	971	953	0.983	-0.025	0.954822	0.988684	1.801	0.849	0.05923	0.117019	#N/A
FBgn0000482	dor	927	701	1198	2956	2371	3019	2801	2666	2708	1352	1441	1614	1932	2077	1994	2445	2347	2208	dor	1934.46	1469	2001	2333	1.166	0.221	0.0126713	0.0772093	1.36	0.443	1.29122e-06	1.01249e-05	#N/A
FBgn0000489	Pka-C3	32	6	24	18	92	231	9	0	1	47	12	32	12	81	153	8	0	1	Pka-C3	38.33	30	82	3	0.118	-3.081	0.000358134	0.0084306	2.074	1.052	0.220264	0.313374	#N/A
FBgn0000490	dpp	507	203	675	824	1005	1117	748	574	898	739	417	910	539	880	738	653	505	732	dpp	679.27	689	719	630	0.88	-0.184	0.566576	0.825047	1.04	0.057	0.858991	0.894471	#N/A
FBgn0000492	Dr	93	65	20	6	2	15	1	0	10	136	134	27	4	2	10	1	0	8	Dr	35.65	99	5	3	0.737	-0.44	NA	NA	0.118	-3.086	NA	NA	#N/A
FBgn0000497	ds	16	0	42	19	11	15	4	4	13	23	0	57	12	10	10	3	4	11	ds	14.39	27	11	6	0.676	-0.564	0.508774	0.787471	0.514	-0.959	0.259585	0.355343	#N/A
FBgn0000499	dsh	710	467	1068	2167	1800	2648	1592	1601	1922	1036	960	1439	1417	1577	1749	1390	1409	1567	dsh	1393.64	1145	1581	1455	0.921	-0.118	0.505	0.786116	1.374	0.459	0.0102479	0.0293905	#N/A
FBgn0000500	Dsk	0	0	0	5	3	5	14	14	15	0	0	0	3	3	3	12	12	12	Dsk	5.11	0	3	12	3.338	1.739	0.010307	0.0683433	3.388	1.76	0.0400562	0.087299	#N/A
FBgn0000504	dsx	236	109	486	256	261	249	134	58	304	344	224	655	167	229	164	117	51	248	dsx	244.39	408	187	139	0.765	-0.386	0.482858	0.772533	0.493	-1.021	0.0631843	0.122846	#N/A
FBgn0000520	dwg	244	157	291	468	334	505	309	343	338	356	323	392	306	293	333	270	302	276	dwg	316.67	357	311	283	0.908	-0.139	0.280469	0.589778	0.868	-0.204	0.123526	0.20194	#N/A
FBgn0000524	dx	447	246	735	1046	969	1247	807	743	1032	652	506	990	684	849	823	704	654	841	dx	744.9	716	785	733	0.935	-0.097	0.707968	0.900056	1.093	0.128	0.62282	0.700495	#N/A
FBgn0000527	e	534	8	172	8	14	24	17	11	14	779	16	232	5	12	16	15	10	11	e	121.82	342	11	12	1.055	0.078	0.922167	0.978327	0.07	-3.835	1.22461e-06	9.69627e-06	#N/A
FBgn0000529	bsh	0	0	0	0	0	0	0	0	0	0	0	0	0	0	0	0	0	0	bsh	0	0	0	0	NA	NA	NA	NA	NA	NA	NA	NA	#N/A
FBgn0000533	ea	12	1	75	6	5	26	6	4	3	18	2	101	4	4	17	5	4	2	ea	17.48	40	8	4	0.606	-0.722	0.405038	0.713223	0.328	-1.609	0.0615219	0.120438	#N/A
FBgn0000535	eag	1	0	6	27	35	69	2	3	10	1	0	8	18	31	46	2	3	8	eag	12.88	3	32	4	0.21	-2.25	0.00447208	0.0420232	5.347	2.419	0.00292561	0.0103033	#N/A
FBgn0000536	eas	2449	1252	1957	5104	3330	3798	2566	3064	3257	3572	2574	2637	3337	2917	2508	2240	2697	2656	eas	2793.01	2928	2921	2531	0.868	-0.205	0.248097	0.550411	0.997	-0.004	0.982661	0.986927	#N/A
FBgn0000541	E(bx)	1952	1139	2376	5739	5219	7497	3783	5114	5675	2847	2342	3202	3752	4572	4951	3302	4501	4627	E(bx)	3788.36	2797	4425	4143	0.937	-0.094	0.622019	0.856839	1.574	0.654	0.000606637	0.00265287	#N/A
FBgn0000542	ec	33	5	49	86	251	3321	8	8	11	48	10	66	56	220	2193	7	7	9	ec	290.73	41	823	8	0.034	-4.86	3.05299e-09	5.25947e-07	10.058	3.33	4.65882e-05	0.000272363	#N/A
FBgn0000543	ecd	1003	631	1120	1606	1247	1740	1518	1366	1645	1463	1297	1509	1050	1092	1149	1325	1202	1341	ecd	1269.92	1423	1097	1289	1.175	0.233	0.0116579	0.0734349	0.77	-0.377	5.93773e-05	0.000337729	#N/A
FBgn0000546	EcR	2087	896	2659	3855	3172	3942	2372	2642	3055	3044	1842	3583	2520	2779	2603	2070	2325	2491	EcR	2584.2	2823	2634	2295	0.873	-0.195	0.399314	0.708188	0.933	-0.099	0.668041	0.739449	#N/A
FBgn0000547	ed	1356	520	1346	6137	5294	7685	4896	5546	5674	1978	1069	1814	4012	4638	5075	4274	4881	4626	ed	3596.26	1620	4575	4594	1.004	0.006	0.979209	0.993983	2.776	1.473	8.08289e-11	1.17223e-09	#N/A
FBgn0000551	Edg78E	8	0	39	2	0	3	0	0	2	12	0	53	1	0	2	0	0	2	Edg78E	7.68	22	1	1	0.883	-0.179	0.844373	0.955276	0.263	-1.929	0.0353671	0.0796443	#N/A
FBgn0000552	Edg84A	0	0	0	0	0	0	0	0	0	0	0	0	0	0	0	0	0	0	Edg84A	0	0	0	0	NA	NA	NA	NA	NA	NA	NA	NA	#N/A
FBgn0000556	eEF1alpha1	323628	294985	346455	776105	518754	642971	536952	457820	478631	472018	606503	466830	507354	454445	424597	468686	402954	390262	eEF1alpha1	465961	515117	462132	420634	0.911	-0.135	0.337054	0.651028	0.898	-0.156	0.268105	0.364417	#N/A
FBgn0000557	eEF1alpha2	30	16	77	68	54	63	37	27	39	44	33	104	44	47	42	32	24	32	eEF1alpha2	44.63	60	44	29	0.679	-0.559	0.22903	0.52725	0.747	-0.421	0.363926	0.461864	#N/A
FBgn0000559	eEF2	131068	113426	135043	257005	194429	246478	179497	159575	179377	191165	233209	181964	168009	170326	162766	156677	140451	146259	eEF2	172314	202113	167034	147796	0.885	-0.176	0.10124	0.31307	0.827	-0.274	0.0106869	0.0303852	#N/A
FBgn0000560	eg	4	0	0	1	15	30	0	0	0	6	0	0	1	13	20	0	0	0	eg	4.38	2	11	0	0.277	-1.85	0.0401831	0.165227	2.233	1.159	0.198046	0.28947	#N/A
FBgn0000562	egl	669	417	827	1898	1451	2300	1615	1629	1691	976	857	1114	1241	1271	1519	1410	1434	1379	egl	1244.49	982	1344	1408	1.047	0.066	0.611831	0.851083	1.363	0.446	0.000811591	0.00341517	#N/A
FBgn0000564	Eh	0	0	0	0	0	0	0	0	0	0	0	0	0	0	0	0	0	0	Eh	0	0	0	0	NA	NA	NA	NA	NA	NA	NA	NA	#N/A
FBgn0000565	MsrA	4841	3824	9347	1460	1377	2813	2260	623	2243	7061	7862	12595	954	1206	1858	1973	548	1829	MsrA	3987.32	9173	1339	1450	1.077	0.107	0.811872	0.947646	0.164	-2.605	6.65162e-09	7.42188e-08	#N/A
FBgn0000566	Eip55E	8137	5717	5969	14983	9669	14228	7228	7325	8852	11868	11754	8043	9795	8470	9396	6309	6447	7218	Eip55E	8811.1	10555	9220	6658	0.724	-0.466	0.00483762	0.0445735	0.875	-0.193	0.24277	0.337899	#N/A
FBgn0000567	Eip74EF	4140	1992	6931	7365	7039	8470	5430	5102	6973	6038	4096	9339	4815	6166	5593	4740	4491	5686	Eip74EF	5662.58	6491	5525	4972	0.902	-0.149	0.594995	0.841494	0.854	-0.228	0.415606	0.513914	#N/A
FBgn0000568	Eip75B	2160	1040	3747	5056	5741	7304	3065	3211	4567	3150	2138	5049	3305	5029	4823	2675	2826	3724	Eip75B	3635.64	3446	4386	3075	0.709	-0.497	0.117215	0.346256	1.263	0.337	0.288132	0.384875	#N/A
FBgn0000575	emc	6440	2811	9049	11738	8061	9195	6885	5905	8445	9393	5780	12193	7673	7062	6072	6010	5197	6886	emc	7362.82	9122	6936	6031	0.872	-0.198	0.448748	0.748905	0.764	-0.388	0.137325	0.218955	#N/A
FBgn0000576	ems	2	4	0	0	2	0	1	0	0	3	8	0	0	2	0	1	0	0	ems	1.53	4	1	0	0.92	-0.121	0.881568	NA	0.585	-0.774	0.340345	NA	#N/A
FBgn0000577	en	10	0	0	0	2	3	0	0	0	15	0	0	0	2	2	0	0	0	en	2.04	5	1	0	0.825	-0.277	NA	NA	0.708	-0.497	NA	NA	#N/A
FBgn0000578	ena	5272	2898	9379	8203	10030	12250	7882	5806	10309	7689	5958	12638	5362	8787	8089	6880	5110	8406	ena	7657.75	8762	7413	6799	0.92	-0.121	0.704664	0.898109	0.85	-0.234	0.463276	0.559593	#N/A
FBgn0000579	Eno	14045	14095	16745	38278	25977	32710	41611	35337	32304	20485	28980	22563	25023	22757	21601	36321	31102	26340	Eno	26130.1	24009	23127	31254	1.348	0.431	0.0119862	0.0747054	0.964	-0.053	0.755349	0.81221	#N/A
FBgn0000581	E(Pc)	1609	914	2160	4729	4622	6956	3281	4464	4373	2347	1879	2910	3091	4049	4594	2864	3929	3566	E(Pc)	3247.66	2379	3911	3453	0.884	-0.177	0.425201	0.72931	1.631	0.706	0.00153594	0.00594204	#N/A
FBgn0000588	esc	223	139	180	437	274	402	269	360	278	325	286	243	286	240	265	235	317	227	esc	269.23	285	264	260	0.983	-0.025	0.90158	0.973316	0.929	-0.106	0.607543	0.688033	#N/A
FBgn0000591	E(spl)m8-HLH	3	0	2	1	3	5	0	0	0	4	0	3	1	3	3	0	0	0	E(spl)m8-HLH	1.52	2	2	0	0.343	-1.545	0.0944829	NA	0.965	-0.051	0.956351	NA	#N/A
FBgn0000592	Est-6	23	251	44	5	0	6	2	5	5	34	516	59	3	0	4	2	4	4	Est-6	69.6	203	2	3	1.201	0.264	NA	NA	0.043	-4.548	NA	NA	#N/A
FBgn0000594	Est-P	894	0	290	6	0	162	1	2	2	1304	0	391	4	0	107	1	2	2	Est-P	201.09	565	37	2	0.604	-0.729	0.430736	0.734245	0.238	-2.07	0.0251939	0.0611038	#N/A
FBgn0000606	eve	0	0	0	0	0	0	0	0	0	0	0	0	0	0	0	0	0	0	eve	0	0	0	0	NA	NA	NA	NA	NA	NA	NA	NA	#N/A
FBgn0000611	exd	2570	1692	2957	5624	4597	5581	4806	4490	5068	3748	3479	3984	3677	4027	3686	4195	3952	4132	exd	3875.55	3737	3797	4093	1.078	0.109	0.14655	0.399877	1.014	0.021	0.784564	0.836584	#N/A
FBgn0000615	exu	898	440	743	1379	2118	7499	562	478	650	1310	905	1001	901	1855	4952	491	421	530	exu	1373.98	1072	2569	481	0.212	-2.237	5.00255e-06	0.000351105	2.249	1.169	0.0170168	0.0446633	#N/A
FBgn0000617	Taf9	650	594	737	1420	1066	1231	1008	979	1104	948	1221	993	928	934	813	880	862	900	Taf9	942.13	1054	892	881	0.988	-0.017	0.887961	0.969807	0.849	-0.237	0.0590153	0.116818	#N/A
FBgn0000618	e(y)2	457	378	372	775	561	561	489	529	596	667	777	501	507	491	370	427	466	486	e(y)2	521.33	648	456	460	1.008	0.011	0.958689	0.990396	0.708	-0.498	0.0178975	0.0464283	#N/A
FBgn0000625	eyg	3	8	1	0	0	0	0	0	0	4	16	1	0	0	0	0	0	0	eyg	2.46	7	0	0	1.023	0.033	0.970082	NA	0.201	-2.316	0.00977392	NA	#N/A
FBgn0000629	E(z)	621	512	776	1508	1084	1312	930	981	1063	906	1053	1046	986	950	866	812	863	867	E(z)	927.54	1002	934	847	0.908	-0.14	0.157201	0.418394	0.934	-0.099	0.326311	0.423699	#N/A
FBgn0000633	tei	4	5	14	20	27	38	21	25	27	6	10	19	13	24	25	18	22	22	tei	17.68	12	21	21	1.01	0.014	0.977271	0.993321	1.645	0.718	0.188854	0.279702	#N/A
FBgn0000635	Fas2	405	82	94	274	128	88	200	143	142	591	169	127	179	112	58	175	126	116	Fas2	183.5	296	116	139	1.167	0.223	0.703876	0.897709	0.437	-1.193	0.0420148	0.0905437	#N/A
FBgn0000636	Fas3	429	206	450	5787	3362	5258	3370	2880	2740	626	424	606	3783	2945	3472	2942	2535	2234	Fas3	2174.07	552	3400	2570	0.758	-0.4	0.0329196	0.143252	6.022	2.59	1.63277e-41	2.01788e-39	#N/A
FBgn0000639	Fbp1	216132	588855	29399	3881	3654	27709	8474	74	5985	315233	1210713	39614	2537	3201	18298	7397	65	4880	Fbp1	177993	521853	8012	4114	0.705	-0.505	0.558089	0.818309	0.051	-4.299	6.19229e-07	5.14666e-06	#N/A
FBgn0000640	Fbp2	51990	191786	7735	1631	1371	3335	1645	202	6450	75828	394321	10423	1066	1201	2202	1436	178	5259	Fbp2	54657.1	160191	1490	2291	1.274	0.349	0.680306	0.885477	0.036	-4.806	1.45895e-08	1.56199e-07	#N/A
FBgn0000644	Fcp3C	35	27	19	93	69	89	78	59	73	51	56	26	61	60	59	68	52	60	Fcp3C	54.63	44	60	60	0.997	-0.004	0.990849	0.998222	1.366	0.45	0.183204	0.273543	#N/A
FBgn0000658	fj	12	0	45	3	3	1	3	1	0	18	0	61	2	3	1	3	1	0	fj	9.65	26	2	1	0.869	-0.202	0.826745	0.950422	0.205	-2.288	0.0131051	0.0359653	#N/A
FBgn0000659	fkh	314	22	3	17	72	14	8	22	8	458	45	4	11	63	9	7	19	7	fkh	69.28	169	28	11	0.591	-0.758	0.392273	0.702714	0.289	-1.79	0.0429621	0.0921345	#N/A
FBgn0000662	fl(2)d	1328	737	1637	3231	2584	3522	2738	2524	2862	1937	1515	2206	2112	2264	2326	2390	2222	2334	fl(2)d	2144.96	1886	2234	2315	1.036	0.051	0.71826	0.904211	1.181	0.24	0.0929294	0.164504	#N/A
FBgn0000667	Actn	1587	1007	3253	4670	3929	5407	4396	3997	4138	2315	2070	4383	3053	3442	3571	3837	3518	3374	Actn	3284.76	2923	3355	3576	1.064	0.09	0.740076	0.916131	1.144	0.194	0.475793	0.571434	#N/A
FBgn0000709	fliI	843	687	1395	2769	2295	3211	2741	2753	2852	1230	1413	1880	1810	2010	2120	2393	2423	2325	fliI	1955.98	1508	1980	2380	1.2	0.263	0.109708	0.332193	1.31	0.39	0.0189895	0.0488155	#N/A
FBgn0000711	flw	1004	616	1010	3690	2732	3693	3744	3536	3044	1464	1267	1361	2412	2393	2439	3268	3112	2482	flw	2244.26	1364	2415	2954	1.222	0.289	0.0188444	0.0976576	1.764	0.819	7.09843e-11	1.03606e-09	#N/A
FBgn0000715	FMRFa	0	0	0	0	0	4	0	0	0	0	0	0	0	0	3	0	0	0	FMRFa	0.29	0	1	0	0.608	-0.718	0.291258	NA	1.591	0.67	0.306024	NA	#N/A
FBgn0000719	fog	2114	1459	2184	2686	2623	2652	2760	2268	3018	3083	3000	2943	1756	2298	1751	2409	1996	2461	fog	2410.78	3009	1935	2289	1.182	0.241	0.0932191	0.297725	0.645	-0.634	1.11989e-05	7.37728e-05	#N/A
FBgn0000721	for	2041	1890	1657	3940	4120	5578	2996	2887	3485	2977	3886	2233	2576	3609	3684	2615	2541	2842	for	2995.73	3032	3290	2666	0.813	-0.299	0.188046	0.467902	1.084	0.117	0.607611	0.688033	#N/A
FBgn0000723	FER	2578	1801	3680	18965	15106	21631	18994	16319	17365	3760	3703	4959	12398	13233	14284	16579	14363	14159	FER	10826.5	4141	13305	15034	1.129	0.175	0.214681	0.508347	3.19	1.673	4.60708e-32	3.25357e-30	#N/A
FBgn0000808	gd	6	1	3	2	3	8	4	2	7	9	2	4	1	3	5	3	2	6	gd	3.89	5	3	4	1.138	0.186	0.81656	0.949606	0.693	-0.528	0.517663	0.61031	#N/A
FBgn0000810	fs(1)K10	278	197	440	1037	777	1207	783	820	857	405	405	593	678	681	797	683	722	699	fs(1)K10	629.22	468	719	701	0.976	-0.035	0.842512	0.95423	1.525	0.609	0.000739395	0.00314866	#N/A
FBgn0000826	png	39	61	45	41	42	36	26	38	23	57	125	61	27	37	24	23	33	19	png	45.02	81	29	25	0.869	-0.203	0.655817	0.873731	0.385	-1.378	0.0020587	0.00767457	#N/A
FBgn0000927	fs(1)Ya	8	0	0	0	1	2	0	0	0	12	0	0	0	1	1	0	0	0	fs(1)Ya	1.54	4	1	0	0.863	-0.212	NA	NA	0.677	-0.563	NA	NA	#N/A
FBgn0000928	fs(1)Yb	41	20	22	24	21	59	29	23	37	60	41	30	16	18	39	25	20	30	fs(1)Yb	31.04	44	24	25	1.032	0.045	0.927663	0.980469	0.587	-0.768	0.123255	0.201554	#N/A
FBgn0000964	tj	3	0	0	7	0	2	21	0	1	4	0	0	5	0	1	18	0	1	tj	3.27	1	2	6	1.495	0.58	NA	NA	1.061	0.086	NA	NA	#N/A
FBgn0000996	dup	785	671	833	1513	1144	1406	857	1228	1023	1145	1380	1122	989	1002	928	748	1081	834	dup	1025.52	1216	973	888	0.913	-0.132	0.430359	0.73405	0.803	-0.317	0.0589841	0.116797	#N/A
FBgn0001075	ft	19	6	20	93	53	81	69	131	128	28	12	27	61	46	53	60	115	104	ft	56.4	22	53	93	1.699	0.765	0.0446308	0.177245	2.226	1.155	0.00606658	0.0191603	#N/A
FBgn0001077	ftz	0	0	0	4	1	7	0	0	0	0	0	0	3	1	5	0	0	0	ftz	0.9	0	3	0	0.349	-1.521	0.0731663	NA	2.669	1.416	0.0866868	NA	#N/A
FBgn0001078	ftz-f1	138	79	134	490	444	477	414	538	429	201	162	181	320	389	315	361	474	350	ftz-f1	305.91	181	341	395	1.156	0.209	0.266346	0.57171	1.859	0.895	7.14588e-06	4.90632e-05	#N/A
FBgn0001079	fu	217	216	468	605	595	704	511	638	621	316	444	631	395	521	465	446	562	506	fu	476.31	464	460	505	1.094	0.13	0.626835	0.860243	0.992	-0.012	0.965757	0.973549	#N/A
FBgn0001083	fw	1	3	36	38	33	52	23	47	33	1	6	49	25	29	34	20	41	27	fw	25.84	19	29	29	1.002	0.003	0.997036	0.999065	1.393	0.479	0.545115	0.634777	#N/A
FBgn0001084	fy	75	58	74	205	132	165	163	163	162	109	119	100	134	116	109	142	143	132	fy	122.75	109	120	139	1.162	0.217	0.21542	0.50911	1.098	0.135	0.47705	0.57258	#N/A
FBgn0001085	fz	567	348	1429	459	429	495	294	233	639	827	716	1926	300	376	327	257	205	521	fz	605.94	1156	334	328	0.982	-0.027	0.95262	0.988442	0.312	-1.681	0.000174071	0.000883958	fz
FBgn0001086	fzy	708	512	562	1155	818	1091	729	1011	879	1033	1053	757	755	717	720	636	890	717	fzy	808.62	948	731	748	1.023	0.033	0.859488	0.960902	0.774	-0.369	0.0454905	0.0961747	#N/A
FBgn0001087	g	1395	592	1665	3512	3448	3894	3420	3228	4279	2035	1217	2244	2296	3021	2571	2985	2841	3489	g	2522.06	1832	2629	3105	1.178	0.236	0.317751	0.631061	1.425	0.511	0.0311682	0.0723083	#N/A
FBgn0001089	Gal	22461	15626	49108	22049	28743	40942	15896	5016	31772	32760	32128	66171	14414	25180	27037	13875	4415	25906	Gal	26876	43686	22210	14732	0.688	-0.54	0.298742	0.609042	0.538	-0.894	0.0855607	0.154711	#N/A
FBgn0001090	bnb	464	12	41	29	22	121	141	6	7	677	25	55	19	19	80	123	5	6	bnb	112.1	252	39	45	1.074	0.103	NA	NA	0.303	-1.722	NA	NA	#N/A
FBgn0001091	Gapdh1	19741	19762	17666	29390	19844	24141	27558	23649	23494	28793	40632	23804	19213	17384	15942	24054	20815	19156	Gapdh1	23310.3	31076	17513	21342	1.216	0.282	0.167964	0.435319	0.568	-0.817	6.38134e-05	0.000359009	#N/A
FBgn0001092	Gapdh2	15264	18756	18020	75272	46494	58620	76079	65866	58062	22263	38563	24281	49207	40730	38711	66407	57973	47342	Gapdh2	42830.7	28369	42883	57241	1.329	0.41	0.081171	0.271259	1.502	0.586	0.0126129	0.0348587	#N/A
FBgn0001098	Gdh	21725	17429	30801	47059	35496	38080	41201	34060	35371	31686	35835	41503	30763	31096	25147	35963	29978	28841	Gdh	32312.4	36341	29002	31594	1.089	0.123	0.412234	0.718219	0.799	-0.323	0.0307414	0.0715873	#N/A
FBgn0001099	gdl	1	8	4	7	11	44	13	14	20	1	16	5	5	10	29	11	12	16	gdl	11.84	7	15	13	0.938	-0.093	0.90457	0.974088	1.637	0.711	0.367867	0.465826	#N/A
FBgn0001104	Galphai	3727	3345	4832	21217	14039	17442	18935	16734	17964	5436	6877	6511	13870	12299	11518	16528	14729	14647	Galphai	11379.4	6275	12562	15301	1.217	0.283	0.0203852	0.103243	1.996	0.997	4.36027e-16	1.08959e-14	#N/A
FBgn0001105	Gbeta13F	14617	4843	18745	62007	52717	66740	61629	56956	60158	21319	9957	25258	40535	46182	44073	53794	50130	49051	Gbeta13F	37811.1	18845	43597	50992	1.165	0.22	0.450066	0.749568	2.264	1.179	5.33749e-05	0.000307901	#N/A
FBgn0001108	DCTN1-p150	2193	1963	3199	7847	6446	8689	6571	6291	6374	3199	4036	4310	5130	5647	5738	5736	5537	5197	DCTN1-p150	4947.72	3848	5505	5490	0.997	-0.004	0.975448	0.992612	1.428	0.514	4.83714e-05	0.000281907	#N/A
FBgn0001112	Gld	695	0	204	1	3	24	3	0	0	1014	0	275	1	3	16	3	0	0	Gld	145.59	430	7	1	0.803	-0.317	0.732439	0.911641	0.127	-2.973	0.00132484	0.00521947	#N/A
FBgn0001114	Glt	129423	92839	198754	63799	60368	80461	54058	44677	70929	188766	190881	267811	41707	52884	53134	47185	39323	57834	Glt	104392	215819	49242	48114	0.977	-0.033	0.871236	0.964928	0.232	-2.106	4.44455e-25	2.17821e-23	#N/A
FBgn0001120	gnu	0	0	0	2	2	1	2	0	3	0	0	0	1	2	1	2	0	2	gnu	0.88	0	1	1	1.068	0.095	0.91834	NA	1.929	0.948	0.289518	NA	#N/A
FBgn0001122	Galphao	1949	793	2194	8606	6006	8519	8240	7077	7262	2843	1630	2956	5626	5261	5626	7192	6229	5921	Galphao	4809.44	2476	5504	6447	1.169	0.225	0.306263	0.61818	2.195	1.135	2.70333e-07	2.3957e-06	#N/A
FBgn0001123	Galphas	1406	996	1738	4347	2793	3454	3633	3038	3292	2051	2048	2342	2842	2447	2281	3171	2674	2684	Galphas	2504.33	2147	2523	2843	1.126	0.171	0.177039	0.449953	1.174	0.231	0.0708982	0.133839	#N/A
FBgn0001124	Got1	3563	2817	3248	5294	4025	5520	4829	3929	4642	5197	5792	4377	3461	3526	3645	4215	3458	3785	Got1	4161.7	5122	3544	3819	1.077	0.107	0.399588	0.708531	0.694	-0.528	3.60496e-05	0.000215728	#N/A
FBgn0001125	Got2	6013	8346	3814	8719	6257	7008	7461	7389	6993	8770	17160	5139	5700	5481	4628	6512	6503	5702	Got2	7288.42	10356	5270	6239	1.176	0.234	0.518603	0.793159	0.523	-0.936	0.00980989	0.028403	#N/A
FBgn0001128	Gpdh1	4378	6496	3019	4475	3386	3932	3106	2931	3585	6385	13356	4068	2925	2966	2597	2711	2580	2923	Gpdh1	4501.29	7936	2829	2738	0.969	-0.045	0.90027	0.973255	0.371	-1.429	8.06843e-05	0.000441261	#N/A
FBgn0001133	grau	435	392	605	1285	967	1223	1069	1036	1114	634	806	815	840	847	808	933	912	908	grau	833.74	752	832	918	1.103	0.142	0.20316	0.491845	1.107	0.146	0.203387	0.295566	#N/A
FBgn0001134	Grd	0	0	0	0	1	0	1	1	4	0	0	0	0	1	0	1	1	3	Grd	0.65	0	0	2	1.862	0.897	0.293776	NA	1.144	0.194	0.811527	NA	Grd
FBgn0001137	grk	15	9	11	30	24	38	72	68	48	22	19	15	20	21	25	63	60	39	grk	31.42	19	22	54	2.373	1.247	0.000632421	0.0123976	1.177	0.235	0.571565	0.65803	#N/A
FBgn0001138	grn	5	2	2	0	0	0	0	2	0	7	4	3	0	0	0	0	2	0	grn	1.76	5	0	1	1.512	0.597	0.508837	NA	0.246	-2.023	0.0257419	NA	#N/A
FBgn0001139	gro	1684	834	1850	3694	3051	4035	2870	3082	3238	2456	1715	2493	2415	2673	2665	2505	2713	2640	gro	2474.87	2221	2584	2619	1.014	0.019	0.899081	0.972557	1.161	0.215	0.164636	0.252143	#N/A
FBgn0001142	Gs1	32093	41066	56070	22755	28272	34410	19405	7808	34632	46808	84434	75551	14875	24767	22723	16938	6872	28238	Gs1	35689.7	68931	20788	17349	0.844	-0.245	0.575583	0.830876	0.323	-1.628	0.00019907	0.000992731	#N/A
FBgn0001145	Gs2	1898	1156	3066	172	333	200	583	230	432	2768	2377	4131	112	292	132	509	202	352	Gs2	1208.46	3092	179	354	1.903	0.928	0.0337032	0.145572	0.068	-3.877	6.07249e-19	1.91789e-17	#N/A
FBgn0001147	gsb-n	3	0	0	0	0	0	0	0	0	4	0	0	0	0	0	0	0	0	gsb-n	0.49	1	0	0	1.007	0.01	0.988628	NA	0.559	-0.838	0.21852	NA	#N/A
FBgn0001148	gsb	0	0	0	1	0	3	0	0	0	0	0	0	1	0	2	0	0	0	gsb	0.29	0	1	0	0.608	-0.717	0.291453	NA	1.59	0.669	0.30623	NA	#N/A
FBgn0001149	GstD1	76925	90843	80680	149325	104285	126555	204181	192459	180640	112197	186777	108712	97616	91357	83573	178222	169394	147289	GstD1	130571	135895	90849	164968	1.801	0.849	9.04824e-05	0.00314803	0.672	-0.573	0.008235	0.024679	#N/A
FBgn0001150	gt	3	0	4	8	3	10	3	6	13	4	0	5	5	3	7	3	5	11	gt	4.75	3	5	6	1.204	0.267	0.734737	0.912715	1.276	0.352	0.668192	0.739525	#N/A
FBgn0001168	h	1674	546	1466	2921	2323	3505	2445	2061	2155	2442	1123	1975	1910	2035	2315	2134	1814	1757	h	1944.88	1847	2087	1902	0.913	-0.131	0.622761	0.857447	1.126	0.171	0.520351	0.612589	#N/A
FBgn0001169	H	831	372	1274	1872	1796	2444	1366	1762	1882	1212	765	1717	1224	1573	1614	1192	1551	1535	H	1375.81	1231	1470	1426	0.971	-0.043	0.88123	0.968657	1.188	0.248	0.391029	0.489271	#N/A
FBgn0001170	H2,0	5	0	1	2	0	0	1	0	0	7	0	1	1	0	0	1	0	0	H2,0	1.2	3	0	0	0.95	-0.073	0.927487	NA	0.591	-0.758	0.346435	NA	#N/A
FBgn0001174	halo	1	0	0	1	1	0	1	0	3	1	0	0	1	1	0	1	0	2	halo	0.7	0	1	1	1.318	0.398	0.648916	NA	0.984	-0.024	0.977574	NA	#N/A
FBgn0001179	hay	587	469	766	1356	1058	1380	1131	1000	1160	856	964	1032	886	927	911	987	880	946	hay	932.26	951	908	938	1.033	0.046	0.632126	0.8623	0.955	-0.067	0.504982	0.598775	#N/A
FBgn0001180	hb	1	0	7	7	12	12	0	1	2	1	0	9	5	11	8	0	1	2	hb	4.05	3	8	1	0.279	-1.843	0.0406361	0.166308	1.635	0.709	0.429592	0.526941	#N/A
FBgn0001185	her	416	236	405	1075	863	968	900	810	791	607	485	546	703	756	639	786	713	645	her	653.24	546	699	715	1.022	0.031	0.817242	0.949606	1.275	0.351	0.0122568	0.0340482	#N/A
FBgn0001186	Hex-A	1850	1216	1733	4391	3320	4913	4254	3302	3314	2698	2500	2335	2870	2908	3244	3713	2906	2702	Hex-A	2875.38	2511	3007	3107	1.033	0.046	0.744198	0.918345	1.197	0.259	0.0709653	0.133904	#N/A
FBgn0001187	Hex-C	6	432	0	3	11	3	6	6	19	9	888	0	2	10	2	5	5	15	Hex-C	104.06	299	5	8	1.201	0.264	NA	NA	0.119	-3.068	NA	NA	#N/A
FBgn0001189	hfw	1440	1131	1934	3321	2689	3535	2887	2741	3081	2100	2325	2606	2171	2356	2334	2520	2413	2512	hfw	2370.81	2344	2287	2482	1.085	0.118	0.214117	0.507718	0.975	-0.036	0.707029	0.772126	#N/A
FBgn0001197	His2Av	4962	3371	4143	9010	5643	6776	5904	6574	6453	7237	6931	5582	5890	4943	4475	5153	5786	5262	His2Av	5695.54	6583	5103	5400	1.058	0.081	0.578129	0.832069	0.776	-0.365	0.0125784	0.0347803	#N/A
FBgn0001202	hook	1133	874	1355	4432	3156	4028	4038	3185	3652	1653	1797	1826	2897	2765	2660	3525	2803	2978	hook	2544.77	1759	2774	3102	1.118	0.161	0.13675	0.382271	1.575	0.656	2.4664e-09	2.9303e-08	#N/A
FBgn0001206	Hmr	148	107	242	387	335	487	323	412	323	216	220	326	253	293	322	282	363	263	Hmr	281.99	254	289	303	1.045	0.064	0.786992	0.940175	1.133	0.18	0.452741	0.549554	#N/A
FBgn0001208	Hn	3056	5765	1504	225	189	401	130	95	664	4457	11853	2027	147	166	265	113	84	541	Hn	2183.65	6112	193	246	1.226	0.293	0.656637	0.873989	0.051	-4.281	8.40073e-11	1.2106e-09	#N/A
FBgn0001215	Hrb98DE	5282	3130	6788	12307	7913	11331	8505	7980	8277	7704	6435	9146	8045	6932	7483	7424	7024	6749	Hrb98DE	7438	7762	7487	7066	0.944	-0.083	0.551106	0.813849	0.964	-0.052	0.708444	0.773033	#N/A
FBgn0001216	Hsc70-1	12	2	6	51	84	199	22	16	21	18	4	8	33	74	131	19	14	17	Hsc70-1	35.38	10	79	17	0.252	-1.99	0.000942756	0.0160226	6.016	2.589	3.95023e-05	0.00023503	#N/A
FBgn0001217	Hsc70-2	100	0	4	100	275	1232	3	5	1	146	0	5	65	241	814	3	4	1	Hsc70-2	142.1	50	373	3	0.083	-3.595	7.9481e-05	0.00289647	3.808	1.929	0.0341389	0.0775078	#N/A
FBgn0001218	Hsc70-3	53266	40506	71156	82011	68331	98165	64472	51463	75816	77690	83282	95879	53612	59860	64825	56275	45296	61818	Hsc70-3	66504.1	85617	59432	54463	0.917	-0.125	0.398404	0.7079	0.696	-0.523	0.000414619	0.00190013	#N/A
FBgn0001220	Hsc70-5	5055	4257	5364	11835	8515	11352	8458	8913	8639	7373	8753	7228	7737	7459	7496	7383	7845	7044	Hsc70-5	7590.81	7785	7564	7424	0.981	-0.027	0.770796	0.930739	0.972	-0.04	0.663889	0.736144	#N/A
FBgn0001222	Hsf	1068	619	1224	2834	2013	2932	2046	2196	2296	1558	1273	1649	1853	1763	1936	1786	1933	1872	Hsf	1735.86	1493	1851	1864	1.007	0.01	0.930632	0.981384	1.236	0.306	0.00667279	0.0207213	#N/A
FBgn0001223	Hsp22	0	0	0	0	0	0	0	0	0	0	0	0	0	0	0	0	0	0	Hsp22	0	0	0	0	NA	NA	NA	NA	NA	NA	NA	NA	#N/A
FBgn0001224	Hsp23	59329	53731	125706	39093	61920	58511	49397	18552	72631	86533	110473	169382	25556	54244	38639	43117	16329	59221	Hsp23	67054.8	122129	39480	39556	1.002	0.003	0.995301	0.998571	0.346	-1.531	0.000566451	0.00250605	#N/A
FBgn0001225	Hsp26	5767	1590	5327	4415	6744	5289	3793	1391	2771	8411	3269	7178	2886	5908	3493	3311	1224	2259	Hsp26	4215.5	6286	4096	2265	0.573	-0.803	0.0675317	0.239724	0.668	-0.582	0.185076	0.275542	#N/A
FBgn0001226	Hsp27	21009	13793	39831	18281	21646	18594	15961	6714	26308	30642	28359	53670	11951	18963	12279	13932	5909	21451	Hsp27	21906.2	37557	14398	13764	0.958	-0.061	0.886258	0.969671	0.404	-1.306	0.00225227	0.00827678	#N/A
FBgn0001227	Hsp67Ba	100	46	131	47	63	85	39	14	43	146	95	177	31	55	56	34	12	35	Hsp67Ba	71.16	139	47	27	0.6	-0.737	0.123665	0.358507	0.365	-1.456	0.0019029	0.00715239	#N/A
FBgn0001228	CG4456	2	0	0	0	2	10	0	0	2	3	0	0	0	2	7	0	0	2	CG4456	1.43	1	3	1	0.681	-0.554	0.485678	NA	1.328	0.409	0.603057	NA	#N/A
FBgn0001229	Hsp67Bc	339	35	33	15	186	36	7	9	25	494	72	44	10	163	24	6	8	20	Hsp67Bc	93.53	203	66	11	0.323	-1.632	0.0531157	0.200497	0.428	-1.225	0.145268	0.228929	#N/A
FBgn0001230	Hsp68	1273	263	3097	5706	8706	10173	6358	2221	3268	1857	541	4173	3730	7627	6718	5550	1955	2665	Hsp68	3868.26	2190	6025	3390	0.599	-0.739	0.206404	0.497523	2.456	1.296	0.0267211	0.0640833	#N/A
FBgn0001233	Hsp83	37546	25317	43864	96868	58384	100095	49004	38904	40323	54762	52053	59104	63324	51146	66099	42774	34242	32878	Hsp83	50709.2	55306	60190	36631	0.61	-0.712	8.70837e-07	7.85827e-05	1.088	0.121	0.402033	0.500505	#N/A
FBgn0001234	lncRNA:Hsromega	1724	860	2030	4155	3992	3408	2675	2627	3040	2514	1768	2735	2716	3497	2251	2335	2312	2479	lncRNA:Hsromega	2511.96	2339	2821	2375	0.844	-0.245	0.252764	0.556208	1.202	0.265	0.215852	0.309179	#N/A
FBgn0001235	hth	606	76	175	237	227	253	270	262	279	884	156	236	155	199	167	236	231	227	hth	276.73	425	174	231	1.296	0.374	0.487818	0.776276	0.443	-1.174	0.0296098	0.0695011	#N/A
FBgn0001247	Ide	1086	950	1492	3082	2315	3145	2376	2330	2510	1584	1953	2010	2015	2028	2077	2074	2051	2047	Ide	1982.05	1849	2040	2057	1.008	0.012	0.904409	0.974088	1.103	0.142	0.163303	0.250477	#N/A
FBgn0001248	Idh	15987	20245	18156	14381	11940	16003	13108	9750	15517	23317	41625	24464	9401	10460	10568	11442	8582	12652	Idh	16945.6	29802	10143	10892	1.072	0.101	0.683314	0.886803	0.347	-1.527	6.68595e-10	8.49377e-09	#N/A
FBgn0001250	if	1101	621	1989	570	1205	1740	865	409	1047	1606	1277	2680	373	1056	1149	755	360	854	if	1123.19	1854	859	656	0.779	-0.361	0.443411	0.743878	0.488	-1.035	0.0279191	0.0663408	#N/A
FBgn0001253	ImpE1	2	9	28	23	14	19	13	16	11	3	19	38	15	12	13	11	14	9	ImpE1	14.82	20	13	11	0.885	-0.176	0.799235	0.942895	0.718	-0.478	0.492954	0.587515	#N/A
FBgn0001254	ImpE2	2	1	109	64	2	2	2	0	4	3	2	147	42	2	1	2	0	3	ImpE2	22.42	51	15	2	0.482	-1.054	NA	NA	0.503	-0.99	NA	NA	#N/A
FBgn0001255	ImpE3	335	50	68	58	56	78	32	28	39	489	103	92	38	49	52	28	25	32	ImpE3	100.65	228	46	28	0.651	-0.619	NA	NA	0.242	-2.048	NA	NA	#N/A
FBgn0001256	ImpL1	1	0	3	0	0	0	1	1	2	1	0	4	0	0	0	1	1	2	ImpL1	0.99	2	0	1	2.243	1.166	0.201446	NA	0.345	-1.536	0.0906036	NA	#N/A
FBgn0001257	ImpL2	547	426	399	426	344	284	341	318	469	798	876	538	278	301	188	298	280	382	ImpL2	437.63	737	256	320	1.246	0.317	0.247952	0.550201	0.355	-1.492	5.1555e-08	5.11501e-07	#N/A
FBgn0001258	Ldh	875	779	2099	4434	2220	2791	4407	3902	3241	1276	1602	2828	2899	1945	1843	3847	3434	2643	Ldh	2479.59	1902	2229	3308	1.466	0.552	0.086757	0.284273	1.166	0.221	0.493284	0.587784	#N/A
FBgn0001259	in	12	6	9	0	1	2	0	0	5	18	12	12	0	1	1	0	0	4	in	5.36	14	1	1	1.291	0.368	0.689823	0.891554	0.19	-2.392	0.00928986	0.0271253	#N/A
FBgn0001263	inaD	0	0	0	1	0	0	0	0	1	0	0	0	1	0	0	0	0	1	inaD	0.16	0	0	0	1.038	0.054	0.934992	NA	1.17	0.227	0.716671	NA	#N/A
FBgn0001269	inv	28	3	24	1	1	11	0	0	0	41	6	32	1	1	7	0	0	0	inv	9.79	26	3	0	0.344	-1.541	0.0914172	0.293786	0.216	-2.212	0.0132967	0.0363658	#N/A
FBgn0001276	ix	196	122	228	646	422	514	434	456	514	286	251	307	422	370	339	379	401	419	ix	352.74	281	377	400	1.059	0.083	0.549995	0.813341	1.332	0.414	0.00508969	0.0165154	#N/A
FBgn0001280	janA	1380	1146	1466	1818	1364	1592	993	960	1208	2013	2356	1975	1188	1195	1051	867	845	985	janA	1386.19	2115	1145	899	0.786	-0.347	0.00305897	0.0329776	0.543	-0.88	4.25423e-14	8.82359e-13	#N/A
FBgn0001281	janB	32	0	0	33	78	313	2	0	1	47	0	0	22	68	207	2	0	1	janB	38.43	16	99	1	0.169	-2.566	0.00565919	0.0484525	2.845	1.508	0.103799	0.178493	#N/A
FBgn0001285	Jon44E	31	52	238	14	10	1992	97	48	829	45	107	321	9	9	1315	85	42	676	Jon44E	289.89	158	444	268	0.738	-0.439	NA	NA	1.809	0.855	NA	NA	#N/A
FBgn0001291	Jra	3869	2532	4357	20394	13835	17772	19014	15474	15179	5643	5206	5871	13332	12120	11736	16597	13620	12377	Jra	10722.3	5573	12396	14198	1.145	0.195	0.125375	0.361622	2.215	1.147	2.62e-19	8.48701e-18	#N/A
FBgn0001296	kar	9286	5296	10994	4157	6133	8979	3456	1451	5757	13544	10889	14814	2718	5373	5929	3017	1277	4694	kar	6917.11	13082	4673	2996	0.658	-0.604	0.160105	0.422953	0.378	-1.402	0.00110762	0.00447799	#N/A
FBgn0001297	kay	4182	2065	6035	16623	13591	19023	16844	15142	15163	6100	4246	8132	10867	11906	12562	14703	13327	12363	kay	10467.3	6159	11778	13464	1.141	0.19	0.389761	0.700677	1.894	0.921	3.18742e-05	0.000192158	#N/A
FBgn0001301	kel	931	652	1473	2809	2681	3859	2813	2927	2630	1358	1341	1985	1836	2349	2548	2455	2576	2144	kel	2065.84	1561	2244	2392	1.065	0.091	0.654421	0.872817	1.43	0.516	0.01137	0.0319834	#N/A
FBgn0001308	Khc	7242	5680	10449	34804	26076	34105	30172	28840	30380	10563	11678	14079	22752	22843	22522	26336	25384	24771	Khc	20103.2	12107	22706	25497	1.122	0.167	0.130313	0.370971	1.871	0.904	2.82068e-16	7.11112e-15	#N/A
FBgn0001311	kkv	33	4	274	4	22	108	12	8	2	48	8	369	3	19	71	10	7	2	kkv	59.77	142	31	6	0.423	-1.241	0.163909	0.428727	0.351	-1.51	0.08973	0.16036	#N/A
FBgn0001313	kl-2	3	0	0	4	24	51	0	0	0	4	0	0	3	21	34	0	0	0	kl-2	6.85	1	19	0	0.145	-2.787	0.00262363	0.0300909	4.006	2.002	0.0306152	0.0713601	#N/A
FBgn0001316	klar	4658	2342	6957	19235	18557	28142	12215	16524	16351	6794	4815	9374	12574	16257	18584	10662	14544	13332	klar	11881.8	6994	15805	12846	0.816	-0.293	0.261948	0.567608	2.222	1.152	1.05058e-05	6.95289e-05	#N/A
FBgn0001319	kn	53	9	63	133	242	236	73	81	171	77	19	85	87	212	156	64	71	139	kn	101.1	60	152	91	0.636	-0.654	0.247269	0.549541	2.265	1.18	0.0389305	0.0853036	#N/A
FBgn0001320	kni	2	0	2	1	0	1	0	0	0	3	0	3	1	0	1	0	0	0	kni	0.77	2	1	0	0.721	-0.471	0.579863	NA	0.576	-0.796	0.353824	NA	#N/A
FBgn0001321	knk	70	0	49	5	8	18	1	11	4	102	0	66	3	7	12	1	10	3	knk	22.68	56	7	5	0.782	-0.355	0.693686	0.893229	0.265	-1.916	0.0329614	0.0753461	#N/A
FBgn0001323	knrl	0	0	1	0	2	4	1	0	0	0	0	1	0	2	3	1	0	0	knrl	0.73	0	2	0	0.674	-0.569	0.477603	NA	1.361	0.444	0.572782	NA	#N/A
FBgn0001324	kto	910	710	1565	2866	2945	3989	2215	2711	2643	1327	1460	2109	1874	2580	2634	1933	2386	2155	kto	2050.89	1632	2363	2158	0.915	-0.129	0.559517	0.819202	1.439	0.525	0.0175782	0.0458195	#N/A
FBgn0001325	Kr	285	183	87	19	39	36	10	12	24	416	376	117	12	34	24	9	11	20	Kr	113.15	303	23	13	0.603	-0.73	0.208511	0.500902	0.099	-3.343	2.61464e-09	3.08706e-08	#N/A
FBgn0001330	kz	261	203	243	502	362	618	237	365	273	381	417	327	328	317	408	207	321	223	kz	325.51	375	351	250	0.716	-0.482	0.0342244	0.146957	0.939	-0.091	0.69249	0.760441	#N/A
FBgn0001332	PRAS40	543	376	547	4039	3087	3994	3623	2835	2983	792	773	737	2640	2704	2638	3162	2495	2432	PRAS40	2041.58	767	2661	2696	1.013	0.019	0.872051	0.965173	3.448	1.786	8.36862e-47	1.32154e-44	#N/A
FBgn0001341	Mybbp1A	678	469	545	1343	728	1219	597	760	658	989	964	734	878	638	805	521	669	537	Mybbp1A	748.3	896	774	576	0.746	-0.423	0.0307058	0.13643	0.866	-0.207	0.290975	0.387807	#N/A
FBgn0001404	egh	6000	3496	9044	19209	16810	18806	15759	14656	16436	8751	7188	12186	12557	14726	12419	13755	12900	13401	egh	11987.1	9375	13234	13352	1.009	0.013	0.94701	0.986532	1.406	0.492	0.0102383	0.0293888	#N/A
FBgn0001491	l(1)10Bb	621	530	658	2081	1272	1584	1669	1559	1525	906	1090	887	1360	1114	1046	1457	1372	1243	l(1)10Bb	1163.91	961	1173	1357	1.155	0.208	0.157786	0.419558	1.222	0.29	0.053163	0.107978	#N/A
FBgn0001565	Hlc	1414	1132	1604	5970	3739	5058	4116	3413	3769	2062	2327	2161	3903	3275	3340	3593	3004	3073	Hlc	2971.03	2183	3506	3223	0.919	-0.121	0.2926	0.601789	1.604	0.681	4.91487e-09	5.58821e-08	#N/A
FBgn0001612	Grip91	596	527	766	1727	1284	1712	1585	1436	1410	869	1084	1032	1129	1125	1131	1383	1264	1150	Grip91	1129.6	995	1128	1266	1.121	0.165	0.152274	0.409885	1.135	0.183	0.122165	0.200298	#N/A
FBgn0001624	dlg1	2173	1334	3133	10529	9460	12311	8740	10480	10837	3169	2743	4222	6883	8287	8130	7629	9224	8836	dlg1	6569.2	3378	7767	8563	1.102	0.14	0.432303	0.735696	2.28	1.189	2.67236e-11	4.05874e-10	#N/A
FBgn0001941	ifc	6078	4517	6890	36835	23174	28769	30578	26549	25364	8865	9287	9284	24080	20301	18998	26690	23367	20681	ifc	17950.4	9145	21126	23579	1.116	0.158	0.221047	0.515867	2.301	1.202	1.3878e-20	4.90039e-19	#N/A
FBgn0001942	eIF4A	57871	37958	60106	142344	101820	133180	114223	97185	106374	84406	78043	80990	93053	89198	87948	99701	85538	86734	eIF4A	87290.1	81146	90066	90658	1.007	0.009	0.903435	0.973855	1.11	0.15	0.0534645	0.108359	#N/A
FBgn0001961	Arpc1	17309	13800	22821	53670	39188	52267	49888	41364	43646	25246	28373	30750	35085	34330	34515	43545	36407	35588	Arpc1	33759.9	28123	34643	38513	1.111	0.152	0.166633	0.433469	1.231	0.3	0.00651205	0.0202966	#N/A
FBgn0001965	Sos	729	431	1112	2366	2069	3016	1829	2352	2271	1063	886	1498	1547	1813	1992	1596	2070	1852	Sos	1590.77	1149	1784	1839	1.031	0.044	0.840936	0.953855	1.54	0.623	0.00460518	0.0151551	#N/A
FBgn0001967	NimC3	3012	1788	4793	2884	2354	2752	1577	735	2138	4393	3676	6458	1885	2062	1817	1377	647	1743	NimC3	2673.23	4842	1921	1256	0.664	-0.591	0.0894636	0.289966	0.41	-1.286	0.000218465	0.00107577	#N/A
FBgn0001970	Pgant35A	307	192	397	764	548	723	583	476	555	448	395	535	499	480	477	509	419	453	Pgant35A	468.31	459	485	460	0.948	-0.078	0.593444	0.840772	1.053	0.075	0.616972	0.695723	#N/A
FBgn0001974	Rnmt	585	497	653	1875	1201	1512	1403	1221	1356	853	1022	880	1226	1052	998	1225	1075	1106	Rnmt	1048.47	918	1092	1135	1.039	0.055	0.663003	0.87637	1.191	0.252	0.0502351	0.103388	#N/A
FBgn0001977	CIAPIN1	1248	906	1436	3158	2075	2816	2546	2164	2454	1820	1863	1935	2064	1818	1860	2222	1905	2001	CIAPIN1	1943.07	1873	1914	2043	1.067	0.093	0.309451	0.622075	1.022	0.032	0.735103	0.795784	#N/A
FBgn0001978	stc	1288	812	1701	2762	2297	3704	1897	2136	2308	1879	1670	2292	1806	2012	2446	1656	1880	1882	stc	1946.85	1947	2088	1806	0.866	-0.208	0.214587	0.508347	1.071	0.099	0.555494	0.644092	#N/A
FBgn0001981	esg	14	11	18	6	3	1	2	3	0	20	23	24	4	3	1	2	3	0	esg	8.77	22	3	2	0.727	-0.46	0.564324	0.823439	0.162	-2.622	0.000467052	0.00211069	#N/A
FBgn0001983	wor	4	0	11	2	0	3	6	0	0	6	0	15	1	0	2	5	0	0	wor	3.24	7	1	2	1.123	0.167	0.850152	0.957785	0.522	-0.937	0.28949	0.386327	#N/A
FBgn0001986	Mtr4	780	579	956	2493	1818	2828	1767	1764	1659	1138	1190	1288	1630	1593	1868	1542	1553	1353	Mtr4	1461.53	1205	1697	1483	0.874	-0.195	0.0706325	0.2469	1.406	0.491	8.02049e-06	5.44436e-05	#N/A
FBgn0001987	Gli	1223	906	875	15499	12143	17538	13005	13313	10249	1784	1863	1179	10132	10638	11582	11352	11718	8357	Gli	7622.51	1609	10784	10476	0.972	-0.041	0.840336	0.953836	6.549	2.711	2.90775e-39	3.27338e-37	#N/A
FBgn0001989	ND-B17	2090	1843	1751	3615	1962	2570	2715	2717	2646	3048	3789	2359	2363	1719	1697	2370	2391	2157	ND-B17	2432.75	3065	1926	2306	1.194	0.256	0.219541	0.513942	0.633	-0.661	0.00155828	0.00601618	#N/A
FBgn0001990	wek	526	361	489	1467	944	1211	1175	959	1109	767	742	659	959	827	800	1026	844	904	wek	836.44	723	862	925	1.072	0.1	0.439265	0.741003	1.193	0.254	0.056277	0.112792	#N/A
FBgn0001991	Ca-alpha1D	14	3	3	64	74	193	113	236	126	20	6	4	42	65	127	99	208	103	Ca-alpha1D	74.87	10	78	137	1.644	0.717	0.230938	0.530458	5.517	2.464	0.000102231	0.000548028	#N/A
FBgn0001992	Cyp303a1	0	0	0	1	0	1	0	0	0	0	0	0	1	0	1	0	0	0	Cyp303a1	0.15	0	1	0	0.672	-0.573	0.372984	NA	1.42	0.505	0.415876	NA	#N/A
FBgn0001994	crp	1931	885	2406	5019	4439	5926	4269	3977	4865	2816	1820	3242	3281	3889	3913	3726	3500	3967	crp	3350.49	2626	3694	3731	1.01	0.014	0.946007	0.986436	1.399	0.485	0.0209038	0.0526764	#N/A
FBgn0001995	mRpL4	607	488	546	1280	847	1094	943	907	912	885	1003	736	837	742	722	823	798	744	mRpL4	810.07	875	767	788	1.027	0.039	0.781686	0.936146	0.88	-0.184	0.193461	0.284414	#N/A
FBgn0002021	l(2)37Bb	715	579	741	1486	1039	1384	1245	1100	1140	1043	1190	998	971	910	914	1087	968	930	l(2)37Bb	1001.3	1077	932	995	1.067	0.093	0.377889	0.689221	0.868	-0.205	0.0582056	0.115704	#N/A
FBgn0002022	Catsup	4256	3514	4213	6608	5091	5789	4353	3889	4594	6207	7225	5677	4320	4460	3823	3800	3423	3746	Catsup	4742.23	6370	4201	3656	0.871	-0.199	0.0887376	0.2886	0.661	-0.598	3.41485e-07	2.96841e-06	#N/A
FBgn0002023	Lim3	29	4	7	16	21	92	0	1	1	42	8	9	10	18	61	0	1	1	Lim3	16.81	20	30	1	0.09	-3.476	3.48382e-05	0.00160247	1.383	0.467	0.563665	0.651109	#N/A
FBgn0002031	l(2)37Cc	3687	3068	4010	6640	4160	5427	4524	4470	4593	5378	6308	5403	4341	3644	3584	3949	3934	3745	l(2)37Cc	4476.19	5696	3856	3876	1.005	0.007	NA	NA	0.678	-0.56	NA	NA	#N/A
FBgn0002036	CG10561	169	79	177	282	283	554	221	218	283	246	162	238	184	248	366	193	192	231	CG10561	229.01	215	266	205	0.777	-0.364	0.231809	0.532029	1.222	0.289	0.347833	0.445518	#N/A
FBgn0002044	swm	2048	1387	2681	6947	5123	6837	5966	5609	5640	2987	2852	3613	4541	4488	4515	5208	4937	4599	swm	4193.17	3151	4515	4915	1.088	0.122	0.249115	0.551701	1.43	0.516	1.36754e-06	1.06559e-05	#N/A
FBgn0002069	AspRS	6768	5314	6830	13800	9478	12410	9812	8438	9607	9871	10926	9203	9021	8303	8195	8565	7427	7833	AspRS	8816.03	10000	8506	7942	0.934	-0.099	0.299172	0.609177	0.851	-0.232	0.0150112	0.0401689	#N/A
FBgn0002121	l(2)gl	3344	2265	4698	17201	12600	17423	11950	12111	13210	4877	4657	6330	11245	11038	11506	10431	10660	10771	l(2)gl	9057.12	5288	11263	10621	0.943	-0.084	0.489719	0.776748	2.122	1.085	9.52528e-19	2.97534e-17	#N/A
FBgn0002174	CG5504	1000	881	944	2681	2007	2792	2058	2278	2160	1459	1811	1272	1753	1758	1844	1796	2005	1761	CG5504	1717.67	1514	1785	1854	1.039	0.055	0.698636	0.89524	1.18	0.239	0.0932174	0.164706	#N/A
FBgn0002183	dre4	2168	1809	2679	5081	4193	5515	3692	4309	4308	3162	3719	3610	3322	3673	3642	3223	3793	3513	dre4	3517.31	3497	3546	3510	0.99	-0.015	0.884793	0.969516	1.014	0.02	0.842382	0.882104	#N/A
FBgn0002283	l(3)73Ah	379	246	334	897	658	827	721	722	714	553	506	450	586	576	546	629	635	582	l(3)73Ah	562.73	503	569	615	1.08	0.112	0.292691	0.601789	1.133	0.18	0.106296	0.181742	#N/A
FBgn0002284	Prosbeta6	5538	5103	6043	12998	8437	10458	11231	9856	10846	8077	10492	8143	8497	7391	6906	9803	8675	8844	Prosbeta6	8536.4	8904	7598	9107	1.197	0.26	0.0617841	0.22415	0.854	-0.227	0.103201	0.177923	#N/A
FBgn0002306	sas	147	17	98	14	47	160	7	7	3	214	35	132	9	41	106	6	6	2	sas	61.35	127	52	5	0.177	-2.502	0.0011327	0.0181648	0.481	-1.056	0.162097	0.249066	#N/A
FBgn0002354	l(3)87Df	194	179	223	290	189	246	279	292	292	283	368	300	190	166	162	244	257	238	l(3)87Df	245.3	317	173	246	1.422	0.508	0.00101399	0.0167331	0.55	-0.863	4.75367e-08	4.74532e-07	#N/A
FBgn0002413	dco	2891	1886	3428	8340	7118	9214	8586	7686	8199	4217	3878	4619	5452	6236	6085	7494	6765	6685	dco	5714.46	4238	5924	6981	1.178	0.236	0.0166155	0.0909134	1.396	0.481	1.38131e-06	1.07351e-05	#N/A
FBgn0002431	hyd	3189	2635	4612	12360	11984	17950	8781	12187	11866	4651	5418	6214	8080	10498	11854	7665	10726	9675	hyd	8309.06	5428	10144	9355	0.923	-0.115	0.557976	0.818287	1.855	0.892	6.20537e-06	4.31529e-05	#N/A
FBgn0002440	l(3)mbn	23	109	520	0	4	52	16	12	8	34	224	701	0	4	34	14	11	7	l(3)mbn	114.14	320	13	11	0.908	-0.139	0.876839	0.967009	0.12	-3.062	0.000616885	0.00269148	#N/A
FBgn0002441	l(3)mbt	731	579	1097	1993	1683	2088	1492	1658	1718	1066	1190	1478	1303	1474	1379	1302	1459	1401	l(3)mbt	1339.25	1245	1385	1387	1.002	0.003	0.985487	0.99605	1.111	0.152	0.282976	0.379468	#N/A
FBgn0002466	sti	920	841	763	1673	1508	1681	1376	1988	1643	1342	1729	1028	1094	1321	1110	1201	1750	1340	sti	1323.82	1366	1175	1430	1.214	0.279	0.225656	0.522227	0.863	-0.213	0.357341	0.454929	#N/A
FBgn0002521	pho	1074	640	1018	3404	1897	2691	2624	2074	2042	1566	1316	1372	2225	1662	1777	2290	1825	1665	pho	1744.33	1418	1888	1927	1.02	0.029	0.868935	0.964467	1.328	0.409	0.0198972	0.0505833	#N/A
FBgn0002522	lab	3	0	0	0	5	6	1	0	0	4	0	0	0	4	4	1	0	0	lab	1.51	1	3	0	0.623	-0.682	0.401427	NA	1.226	0.294	0.715722	NA	#N/A
FBgn0002524	lace	5393	3641	7028	14966	12241	14313	10491	9249	11288	7866	7486	9470	9784	10724	9452	9157	8141	9204	lace	9031.37	8274	9987	8834	0.885	-0.176	0.127404	0.365802	1.206	0.27	0.019829	0.0504719	#N/A
FBgn0002525	Lam	5352	2990	6143	10193	8337	9475	9342	9504	10168	7806	6148	8277	6663	7303	6257	8154	8365	8291	Lam	7473.86	7410	6741	8270	1.226	0.294	0.0196639	0.10053	0.91	-0.137	0.278887	0.375127	#N/A
FBgn0002526	LanA	71068	48670	120073	104100	127106	152720	67724	92185	116658	103654	100068	161792	68052	111349	100851	59114	81137	95120	LanA	97904.1	121838	93417	78457	0.843	-0.246	0.368929	0.681952	0.771	-0.375	0.17143	0.259892	#N/A
FBgn0002531	Lcp1	62462	1261	62266	145	92	19901	405	82	71	91102	2593	83900	95	81	13142	354	72	58	Lcp1	21266.2	59198	4439	161	0.477	-1.068	0.249259	0.551806	0.218	-2.2	0.0176598	0.0459795	#N/A
FBgn0002533	Lcp2	9543	1699	35194	61	73	8574	351	69	61	13919	3493	47422	40	64	5662	306	61	50	Lcp2	7890.74	21611	1922	139	0.441	-1.18	0.201492	0.48994	0.225	-2.154	0.0196937	0.050198	#N/A
FBgn0002534	Lcp3	6556	10448	39852	57	109	9354	928	627	64	9562	21482	53699	37	95	6177	810	552	52	Lcp3	10274	28248	2103	471	0.573	-0.804	0.382662	0.693893	0.204	-2.295	0.0127415	0.0351457	#N/A
FBgn0002535	Lcp4	20620	13471	53654	119	187	21567	1133	718	158	30075	27697	72296	78	164	14242	989	632	129	Lcp4	16255.7	43356	4828	583	0.434	-1.205	NA	NA	0.246	-2.022	NA	NA	#N/A
FBgn0002542	lds	1968	1356	2900	3690	3193	4838	2303	2416	2782	2870	2788	3908	2412	2797	3195	2010	2126	2268	lds	2708.36	3189	2801	2135	0.764	-0.388	0.0232167	0.112569	0.879	-0.186	0.278092	0.3742	#N/A
FBgn0002543	robo2	535	459	1441	1122	1905	2014	1063	699	1936	780	944	1942	733	1669	1330	928	615	1579	robo2	1168.85	1222	1244	1041	0.846	-0.241	0.598546	0.843633	1.017	0.024	0.95866	0.968317	#N/A
FBgn0002552	lin	415	245	516	921	751	1112	699	772	826	605	504	695	602	658	734	610	679	673	lin	640.19	601	665	654	0.984	-0.023	0.880981	0.968654	1.101	0.139	0.368039	0.465913	#N/A
FBgn0002561	l(1)sc	0	0	0	1	0	0	0	0	0	0	0	0	1	0	0	0	0	0	l(1)sc	0.07	0	0	0	0.754	-0.407	0.498058	NA	1.238	0.308	0.607992	NA	#N/A
FBgn0002562	Lsp1alpha	192813	167227	27548	63	296	344	225	32	426	281222	343826	37120	41	259	227	196	28	347	Lsp1alpha	73696.3	220723	176	190	1.042	0.06	0.941312	0.9849	0.005	-7.677	4.64192e-21	1.68622e-19	#N/A
FBgn0002563	Lsp1beta	413205	454233	53661	3336	8510	3795	3017	3151	45058	602668	933924	72305	2181	7455	2506	2633	2773	36739	Lsp1beta	184798	536299	4047	14048	2.029	1.021	0.228594	0.526562	0.033	-4.907	7.13926e-09	7.95236e-08	#N/A
FBgn0002564	Lsp1gamma	714348	459201	112206	2265	10359	5631	6972	1554	104477	1041891	944138	151192	1481	9075	3719	6086	1368	85188	Lsp1gamma	249348	712407	4758	30881	2.713	1.44	0.0955445	0.302602	0.037	-4.744	3.98199e-08	4.01376e-07	#N/A
FBgn0002565	Lsp2	439100	393193	124752	10311	12724	13990	9441	1880	59653	640436	808423	168097	6740	11147	9239	8241	1655	48639	Lsp2	189180	538985	9042	19512	1.732	0.792	0.305239	0.616879	0.041	-4.614	2.33927e-09	2.79385e-08	#N/A
FBgn0002566	lt	1012	866	1229	4171	2554	3718	2883	2746	2739	1476	1781	1656	2727	2237	2455	2516	2417	2233	lt	2166.5	1638	2473	2389	0.966	-0.05	0.6598	0.875246	1.51	0.594	3.09874e-07	2.71229e-06	#N/A
FBgn0002567	Rab32	1239	1489	874	2053	1709	1984	2032	1703	1895	1807	3061	1178	1342	1497	1310	1774	1499	1545	Rab32	1668.15	2015	1383	1606	1.156	0.209	0.498247	0.781928	0.694	-0.527	0.0887812	0.158942	#N/A
FBgn0002569	Mal-A2	11	2	6	5	5	9	163	0	25	16	4	8	3	4	6	142	0	20	Mal-A2	22.72	9	4	54	4.407	2.14	0.0186048	0.097169	0.687	-0.541	0.553259	0.641908	#N/A
FBgn0002570	Mal-A1	1	83	27	0	3	0	1	84	11	1	171	36	0	3	0	1	74	9	Mal-A1	32.77	69	1	28	2.677	1.42	0.125451	0.361748	0.222	-2.169	0.0192823	0.0493714	#N/A
FBgn0002571	Mal-A3	5	26	37	5	1	98	207	30	23	7	53	50	3	1	65	181	26	19	Mal-A3	45.03	37	23	75	2.075	1.053	NA	NA	0.76	-0.396	NA	NA	#N/A
FBgn0002573	sens	23	131	0	1	1	12	0	0	0	34	269	0	1	1	8	0	0	0	sens	34.7	101	3	0	0.707	-0.501	0.58753	0.83817	0.178	-2.493	0.00697086	0.0214735	#N/A
FBgn0002576	lz	663	267	439	462	503	497	543	682	510	967	549	592	302	441	328	474	600	416	lz	518.71	703	357	497	1.381	0.466	0.101966	0.314956	0.516	-0.955	0.000821493	0.00345045	#N/A
FBgn0002577	m	0	0	5	9	3	9	3	10	5	0	0	7	6	3	6	3	9	4	m	4.08	2	5	5	1.043	0.061	0.944879	0.986212	1.539	0.622	0.485965	0.581068	#N/A
FBgn0002578	Kaz-m1	63	440	55	40	34	76	106	269	117	92	905	74	26	30	50	93	237	95	Kaz-m1	177.94	357	35	142	2.933	1.552	NA	NA	0.16	-2.64	NA	NA	#N/A
FBgn0002579	RpL36	46372	42713	45085	74663	46927	55791	47770	51452	52436	67634	87820	60750	48809	41110	36843	41697	45286	42755	RpL36	52522.5	72068	42254	43246	1.023	0.033	0.840492	0.953836	0.589	-0.764	3.66521e-06	2.65436e-05	#N/A
FBgn0002590	RpS5a	71014	60245	69429	135404	83172	99761	84517	80888	90118	103575	123866	93552	88516	72861	65879	73772	71194	73480	RpS5a	85188.4	106998	75752	72815	0.961	-0.057	0.696725	0.89474	0.71	-0.495	0.000665429	0.00287568	#N/A
FBgn0002592	E(spl)m2-BFM	53	13	11	8	2	0	3	2	2	77	27	15	5	2	0	3	2	2	E(spl)m2-BFM	14.65	40	2	2	0.923	-0.116	0.891543	0.970404	0.124	-3.012	0.000301148	0.00143326	#N/A
FBgn0002593	RpLP1	72229	65351	69561	132873	76399	94038	81266	83917	86254	105347	134365	93730	86861	66928	62100	70934	73860	70329	RpLP1	84939.4	111147	71963	71708	0.996	-0.005	0.976709	0.993321	0.65	-0.622	0.000357911	0.00167329	#N/A
FBgn0002607	RpL19	64498	56983	61110	112142	68722	81016	68822	68489	74405	94072	117160	82343	73309	60203	53500	60072	60281	60668	RpL19	73511.9	97858	62337	60340	0.968	-0.047	0.775827	0.933281	0.639	-0.645	8.03192e-05	0.000439475	#N/A
FBgn0002609	E(spl)m3-HLH	118	139	33	38	35	13	99	82	46	172	286	44	25	31	9	86	72	38	E(spl)m3-HLH	84.73	167	22	65	2.574	1.364	0.036323	0.153415	0.172	-2.538	9.70066e-05	0.000523659	#N/A
FBgn0002622	RpS3	58221	45770	54135	100558	64007	78519	61163	60794	65954	84916	94105	72944	65737	56072	51851	53387	53508	53777	RpS3	65144.2	83988	57887	53557	0.926	-0.112	0.376284	0.687979	0.69	-0.534	2.28028e-05	0.000141522	#N/A
FBgn0002626	RpL32	30188	28249	29698	57497	32056	38720	31092	34940	35485	44030	58081	40017	37587	28082	25569	27139	30753	28933	RpL32	35576.8	47376	30413	28942	0.952	-0.071	0.712156	0.902599	0.645	-0.633	0.000974103	0.00402016	#N/A
FBgn0002629	E(spl)m4-BFM	2	0	13	0	5	2	0	0	1	3	0	18	0	4	1	0	0	1	E(spl)m4-BFM	2.99	7	2	0	0.664	-0.591	0.510997	0.788957	0.557	-0.844	0.349008	0.44662	#N/A
FBgn0002631	E(spl)m5-HLH	1	0	0	1	0	0	1	0	0	1	0	0	1	0	0	1	0	0	E(spl)m5-HLH	0.33	0	0	0	1.038	0.054	0.937304	NA	0.879	-0.186	0.782172	NA	#N/A
FBgn0002632	E(spl)m6-BFM	0	0	5	0	0	0	0	0	0	0	0	7	0	0	0	0	0	0	E(spl)m6-BFM	0.75	2	0	0	1.005	0.008	0.991325	NA	0.535	-0.903	0.196852	NA	#N/A
FBgn0002633	E(spl)m7-HLH	11	0	8	4	3	0	0	0	2	16	0	11	3	3	0	0	0	2	E(spl)m7-HLH	3.74	9	2	1	0.753	-0.409	0.652875	0.871903	0.47	-1.088	0.232208	0.326153	#N/A
FBgn0002638	Rcc1	1384	932	1101	2270	1605	2205	1584	1729	1552	2019	1916	1484	1484	1406	1456	1383	1522	1265	Rcc1	1548.26	1806	1449	1390	0.959	-0.06	0.671636	0.881305	0.804	-0.315	0.0258344	0.0623645	#N/A
FBgn0002641	mal	612	568	831	1290	1064	1306	1160	1317	1327	893	1168	1120	843	932	862	1013	1159	1082	mal	1007.97	1060	879	1085	1.233	0.302	0.0187506	0.0974182	0.831	-0.267	0.0404211	0.0879426	#N/A
FBgn0002643	mam	1367	474	1428	3741	3676	5784	2723	2720	2992	1994	975	1924	2446	3220	3820	2377	2394	2440	mam	2398.71	1631	3162	2404	0.765	-0.386	0.16879	0.43641	1.907	0.931	0.000937083	0.00388147	#N/A
FBgn0002645	Map205	7151	5011	9642	37449	29872	37239	40800	38548	37036	10430	10303	12992	24481	26169	24591	35613	33928	30198	Map205	23189.5	11242	25080	33246	1.324	0.405	0.000531487	0.0111307	2.223	1.153	8.28086e-23	3.39904e-21	#N/A
FBgn0002673	twe	134	39	90	249	215	736	129	125	122	195	80	121	163	188	486	113	110	99	twe	172.91	132	279	107	0.412	-1.28	0.0075258	0.0566677	1.996	0.997	0.038284	0.0843257	#N/A
FBgn0002707	mei-9	255	159	414	558	520	701	377	406	469	372	327	558	365	456	463	329	357	382	mei-9	400.97	419	428	356	0.836	-0.259	0.263206	0.568598	1.017	0.025	0.915348	0.936348	#N/A
FBgn0002709	mei-218	10	7	11	12	14	23	21	13	16	15	14	15	8	12	15	18	11	13	mei-218	13.55	15	12	14	1.197	0.26	0.592757	0.840579	0.818	-0.29	0.570067	0.656957	#N/A
FBgn0002715	mei-S332	100	67	86	254	175	409	136	144	173	146	138	116	166	153	270	119	127	141	mei-S332	152.83	133	196	129	0.661	-0.597	0.0317829	0.139804	1.466	0.552	0.0519275	0.106114	#N/A
FBgn0002716	mei-W68	8	8	8	28	26	42	18	27	32	12	16	11	18	23	28	16	24	26	mei-W68	19.25	13	23	22	0.956	-0.065	0.877461	0.967184	1.725	0.787	0.0947801	0.166896	#N/A
FBgn0002719	Men	41526	25100	29804	37290	36231	41195	27460	31985	28795	60566	51607	40159	24377	31740	27204	23969	28152	23479	Men	34583.6	50777	27774	25200	0.908	-0.139	0.434344	0.737639	0.55	-0.862	1.2246e-06	9.69627e-06	#N/A
FBgn0002723	Met	292	164	345	888	847	1094	841	927	877	426	337	465	581	742	722	734	816	715	Met	615.33	409	682	755	1.107	0.147	0.369796	0.682638	1.65	0.723	1.99092e-05	0.000125565	#N/A
FBgn0002732	E(spl)malpha-BFM	47	11	24	16	16	15	29	31	23	69	23	32	10	14	10	25	27	19	E(spl)malpha-BFM	25.47	41	11	24	1.954	0.966	0.0590013	0.216611	0.306	-1.709	0.000882359	0.00367488	#N/A
FBgn0002733	E(spl)mbeta-HLH	1892	1023	1131	1230	983	1010	1276	1380	1118	2760	2103	1524	804	861	667	1114	1215	912	E(spl)mbeta-HLH	1328.78	2129	777	1080	1.382	0.466	0.0514368	0.195977	0.371	-1.429	2.39602e-09	2.85563e-08	#N/A
FBgn0002734	E(spl)mdelta-HLH	2	0	3	3	2	2	0	0	0	3	0	4	2	2	1	0	0	0	E(spl)mdelta-HLH	1.33	2	2	0	0.363	-1.464	0.113403	NA	0.825	-0.277	0.765384	NA	#N/A
FBgn0002735	E(spl)mgamma-HLH	18	8	6	9	6	0	6	14	11	26	16	8	6	5	0	5	12	9	E(spl)mgamma-HLH	9.83	17	4	9	1.873	0.906	0.263113	0.568598	0.325	-1.62	0.0456905	0.0964718	#N/A
FBgn0002736	mago	1823	1473	1765	3384	2184	2506	2543	2358	2590	2659	3029	2378	2212	1913	1655	2220	2075	2112	mago	2250.32	2689	1927	2136	1.108	0.148	0.296473	0.606011	0.719	-0.477	0.000775993	0.00328727	#N/A
FBgn0002772	Mlc1	238	87	5904	69	97	436	249	81	65	347	179	7955	45	85	288	217	71	53	Mlc1	1026.78	2827	139	114	0.883	-0.18	NA	NA	0.113	-3.146	NA	NA	#N/A
FBgn0002773	Mlc2	1274	470	23049	376	439	1764	969	477	342	1858	966	31057	246	385	1165	846	420	279	Mlc2	4135.73	11294	599	515	0.913	-0.131	NA	NA	0.123	-3.022	NA	NA	#N/A
FBgn0002774	mle	1091	650	1553	2483	2020	2996	1778	1854	2115	1591	1336	2093	1623	1770	1978	1552	1632	1725	mle	1699.97	1673	1790	1636	0.915	-0.129	0.468658	0.763854	1.068	0.095	0.595396	0.677982	#N/A
FBgn0002775	msl-3	190	119	184	417	325	448	344	334	322	277	245	248	273	285	296	300	294	263	msl-3	275.52	257	285	286	1.004	0.005	0.964454	0.991128	1.106	0.145	0.267567	0.363947	#N/A
FBgn0002778	mnd	1959	1083	1782	3008	2296	2619	2175	2002	2526	2857	2227	2401	1966	2011	1730	1898	1762	2060	mnd	2101.39	2495	1902	1907	1.003	0.004	0.977508	0.993321	0.763	-0.391	0.00242713	0.00883369	#N/A
FBgn0002780	mod	6145	4881	5281	18153	10075	14114	12413	12407	11200	8963	10036	7116	11867	8826	9320	10835	10920	9132	mod	9668.29	8705	10004	10296	1.029	0.041	0.814008	0.948616	1.148	0.199	0.252844	0.348254	#N/A
FBgn0002781	mod(mdg4)	2563	1950	2948	4930	3658	4534	3668	4141	4164	3738	4009	3972	3223	3205	2994	3202	3645	3395	mod(mdg4)	3486.98	3906	3141	3414	1.087	0.12	0.10039	0.311697	0.804	-0.314	2.19449e-05	0.000137246	#N/A
FBgn0002783	mor	2320	1759	3472	5600	4761	5959	4257	4254	5142	3384	3617	4678	3661	4171	3935	3716	3744	4193	mor	3899.78	3893	3922	3884	0.99	-0.014	0.922234	0.978327	1.007	0.01	0.943209	0.95744	#N/A
FBgn0002787	Rpn8	5033	3756	5467	10127	7647	9446	9220	7095	8030	7341	7723	7367	6620	6699	6238	8048	6245	6547	Rpn8	6980.75	7477	6519	6947	1.065	0.091	0.400313	0.709076	0.872	-0.197	0.0706518	0.133463	#N/A
FBgn0002789	Mp20	232	99	4675	51	34	381	186	51	47	338	204	6299	33	30	252	162	45	38	Mp20	822.39	2280	105	82	0.862	-0.215	NA	NA	0.11	-3.185	NA	NA	#N/A
FBgn0002791	mr	634	385	723	1428	1093	1662	1039	953	1128	925	792	974	934	958	1098	907	839	920	mr	927.16	897	997	889	0.892	-0.165	0.161577	0.425655	1.108	0.148	0.218876	0.312047	#N/A
FBgn0002838	ms(3)K81	11	0	0	5	27	68	0	1	0	16	0	0	3	24	45	0	1	0	ms(3)K81	9.86	5	24	0	0.246	-2.026	0.0276642	0.127448	2.174	1.12	0.223348	0.316524	#N/A
FBgn0002842	sa	24	0	0	31	62	171	0	0	0	35	0	0	20	54	113	0	0	0	sa	24.72	12	62	0	0.199	-2.329	0.0114832	0.0726985	2.438	1.285	0.16307	0.250182	#N/A
FBgn0002855	Acp26Aa	0	0	0	0	0	0	0	0	0	0	0	0	0	0	0	0	0	0	Acp26Aa	0	0	0	0	NA	NA	NA	NA	NA	NA	NA	NA	#N/A
FBgn0002856	Acp26Ab	0	0	0	0	0	1	0	0	0	0	0	0	0	0	1	0	0	0	Acp26Ab	0.07	0	0	0	0.753	-0.409	0.496331	NA	1.24	0.31	0.606048	NA	#N/A
FBgn0002862	Mst87F	181	58	72	201	405	1177	35	12	76	264	119	97	131	355	777	31	11	62	Mst87F	205.2	160	421	35	0.122	-3.033	6.8661e-06	0.000433709	2.293	1.197	0.0747593	0.139406	#N/A
FBgn0002863	Acp95EF	0	0	0	1	1	14	0	0	4	0	0	0	1	1	9	0	0	3	Acp95EF	1.56	0	4	1	0.647	-0.629	NA	NA	2.095	1.067	NA	NA	#N/A
FBgn0002865	Mst98Ca	128	0	0	148	488	2054	5	5	4	187	0	0	97	428	1356	4	4	3	Mst98Ca	231.04	62	627	4	0.118	-3.089	0.000858477	0.0150631	3.963	1.987	0.0320559	0.07375	#N/A
FBgn0002868	MtnA	38524	13882	13659	17013	9936	8280	15299	20142	13557	56188	28542	18405	11122	8704	5468	13354	17728	11054	MtnA	18951.6	34378	8431	14045	1.624	0.699	0.0821519	0.273311	0.263	-1.928	1.64516e-06	1.26048e-05	#N/A
FBgn0002869	MtnB	235	127	250	251	131	142	75	72	71	343	261	337	164	115	94	65	63	58	MtnB	166.68	314	124	62	0.509	-0.974	0.000389819	0.00899034	0.403	-1.31	7.56002e-07	6.1751e-06	#N/A
FBgn0002872	mu2	238	217	325	600	487	773	448	555	578	347	446	438	392	427	510	391	488	471	mu2	434.59	410	443	450	1.016	0.023	0.898063	0.972011	1.081	0.112	0.536237	0.626363	#N/A
FBgn0002873	mud	502	330	341	1035	1160	2274	560	966	710	732	678	459	677	1016	1502	489	850	579	mud	775.84	623	1065	639	0.612	-0.71	0.0407465	0.166427	1.676	0.745	0.0321999	0.0739745	#N/A
FBgn0002878	mus101	195	130	267	365	335	446	223	283	253	284	267	360	239	293	295	195	249	206	mus101	265.34	304	276	217	0.789	-0.342	0.0765649	0.261699	0.904	-0.145	0.458207	0.554801	#N/A
FBgn0002887	mus201	450	292	496	1270	911	1285	1045	961	1078	656	600	668	830	798	849	912	846	879	mus201	782.09	641	826	879	1.064	0.089	0.245475	0.54791	1.282	0.359	1.67605e-05	0.000107181	#N/A
FBgn0002891	PolZ1	265	188	376	808	779	1102	516	636	662	387	387	507	528	682	728	450	560	540	PolZ1	529.78	427	646	517	0.802	-0.319	0.0982413	0.307207	1.504	0.589	0.00269803	0.0096346	#N/A
FBgn0002899	mus301	182	141	182	375	245	325	201	309	287	265	290	245	245	215	215	175	272	234	mus301	239.6	267	225	227	1.01	0.014	0.944473	0.986012	0.847	-0.24	0.243829	0.339082	#N/A
FBgn0002901	mus304	171	125	215	326	241	441	238	247	267	249	257	290	213	211	291	208	217	218	mus304	239.38	265	238	214	0.898	-0.155	0.395817	0.706062	0.9	-0.152	0.412563	0.510707	#N/A
FBgn0002905	PolQ	225	119	285	600	431	809	282	425	370	328	245	384	392	378	534	246	374	302	PolQ	353.64	319	435	307	0.711	-0.491	0.0575036	0.211854	1.351	0.434	0.0968717	0.16988	#N/A
FBgn0002906	Blm	223	123	305	531	475	774	324	429	497	325	253	411	347	416	511	283	378	405	Blm	369.9	330	425	355	0.839	-0.253	0.324584	0.637862	1.278	0.354	0.173168	0.261781	#N/A
FBgn0002909	mus312	0	0	0	0	0	0	0	0	0	0	0	0	0	0	0	0	0	0	mus312	0	0	0	0	NA	NA	NA	NA	NA	NA	NA	NA	#N/A
FBgn0002914	Myb	2412	1633	2625	6101	4442	5836	4986	4497	5067	3518	3358	3537	3988	3891	3854	4352	3958	4131	Myb	3843.08	3471	3911	4147	1.06	0.084	0.124727	0.360393	1.126	0.171	0.00249845	0.00903542	#N/A
FBgn0002917	na	25	2	42	8	16	64	40	24	43	36	4	57	5	14	42	35	21	35	na	27.75	32	20	30	1.351	0.435	0.576038	0.830876	0.7	-0.515	0.509278	0.602988	#N/A
FBgn0002921	Atpalpha	14675	6853	15317	57757	47285	63523	50842	53692	48851	21404	14090	20639	37757	41423	41948	44378	47257	39832	Atpalpha	34303.2	18711	40376	43822	1.085	0.117	0.48652	0.775295	2.144	1.1	6.68146e-11	9.77712e-10	#N/A
FBgn0002922	nau	12	0	23	41	33	64	27	21	49	18	0	31	27	29	42	24	18	40	nau	25.39	16	33	27	0.865	-0.209	0.775019	0.933075	1.724	0.786	0.289699	0.386469	#N/A
FBgn0002924	ncd	870	689	614	1608	1219	1318	1064	1501	1189	1269	1417	827	1051	1068	870	929	1321	969	ncd	1080.18	1171	996	1073	1.076	0.105	0.662873	0.87637	0.854	-0.227	0.347186	0.444839	#N/A
FBgn0002926	ndl	3	5	37	62	49	119	28	44	31	4	10	50	41	43	79	24	39	25	ndl	35	21	54	29	0.602	-0.733	0.290086	0.598671	2.124	1.087	0.121445	0.199485	#N/A
FBgn0002930	nec	338	1397	373	971	570	1003	245	188	799	493	2872	503	635	499	662	214	165	651	nec	743.9	1289	599	343	0.623	-0.682	NA	NA	0.516	-0.955	NA	NA	#N/A
FBgn0002931	net	43	23	6	6	11	14	8	12	7	63	47	8	4	10	9	7	11	6	net	18.24	39	8	8	1.02	0.029	0.967414	0.991644	0.255	-1.973	0.00513674	0.0166395	#N/A
FBgn0002932	neur	379	181	353	710	577	995	574	653	629	553	372	476	464	505	657	501	575	513	neur	512.88	467	542	530	0.977	-0.034	0.866775	0.963673	1.157	0.21	0.310169	0.40742	#N/A
FBgn0002933	ng1	2	399	0	0	0	0	0	0	0	3	820	0	0	0	0	0	0	0	ng1	91.48	274	0	0	1	0	NA	NA	0.476	-1.072	NA	NA	#N/A
FBgn0002936	ninaA	3	0	1	5	3	3	6	2	2	4	0	1	3	3	2	5	2	2	ninaA	2.47	2	3	3	1.064	0.089	0.916388	NA	1.185	0.245	0.779651	NA	#N/A
FBgn0002937	ninaB	0	0	1	3	0	0	0	0	0	0	0	1	2	0	0	0	0	0	ninaB	0.37	0	1	0	0.718	-0.477	0.489866	NA	1.093	0.128	0.849958	NA	#N/A
FBgn0002938	ninaC	2	0	0	0	0	0	0	0	0	3	0	0	0	0	0	0	0	0	ninaC	0.32	1	0	0	1.008	0.012	0.986001	NA	0.589	-0.764	0.24453	NA	#N/A
FBgn0002939	ninaD	212	149	75	5	0	3	610	1898	314	309	306	101	3	0	2	532	1671	256	ninaD	353.43	239	2	820	112.822	6.818	3.37885e-22	2.4011e-19	0.026	-5.264	8.37627e-14	1.69463e-12	#N/A
FBgn0002940	ninaE	0	0	3	8	2	3	6	3	3	0	0	4	5	2	2	5	3	2	ninaE	2.59	1	3	3	1.092	0.127	0.88508	0.969589	1.514	0.599	0.506973	0.600884	ninaE
FBgn0002941	slou	4	0	0	4	6	2	1	2	4	6	0	0	3	5	1	1	2	3	slou	2.32	2	3	2	0.777	-0.364	0.690985	NA	1.267	0.342	0.710411	NA	#N/A
FBgn0002945	nkd	24	9	33	91	73	140	91	51	76	35	19	44	59	64	92	79	45	62	nkd	55.57	33	72	62	0.868	-0.204	0.606115	0.848501	2.076	1.054	0.0118317	0.033058	#N/A
FBgn0002948	nod	123	56	68	172	114	146	127	158	133	179	115	92	112	100	96	111	139	108	nod	117.03	129	103	119	1.156	0.209	0.476275	0.769459	0.804	-0.315	0.291161	0.387928	#N/A
FBgn0002962	nos	7	0	0	80	34	94	28	46	57	10	0	0	52	30	62	24	40	46	nos	29.53	3	48	37	0.804	-0.314	0.660483	0.875368	7.095	2.827	0.000197915	0.000987839	#N/A
FBgn0002973	numb	611	91	195	135	199	311	134	136	128	891	187	263	88	174	205	117	120	104	numb	238.89	447	156	114	0.753	-0.409	0.457266	0.755092	0.385	-1.376	0.0122647	0.034062	#N/A
FBgn0002985	odd	69	8	57	380	209	315	226	257	268	101	16	77	248	183	208	197	226	219	odd	163.93	65	213	214	1.003	0.005	0.992106	0.998428	2.982	1.576	0.00118386	0.00473792	#N/A
FBgn0002989	okr	319	222	441	1412	1000	1314	1122	1124	1017	465	456	594	923	876	868	979	989	829	okr	775.62	505	889	932	1.049	0.068	0.617246	0.85316	1.748	0.806	1.54439e-08	1.6488e-07	#N/A
FBgn0003002	opa	2	0	1	2	1	3	1	0	0	3	0	1	1	1	2	1	0	0	opa	1.03	1	1	0	0.53	-0.917	0.322277	NA	0.994	-0.009	0.992053	NA	#N/A
FBgn0003008	or	565	492	702	1250	738	1064	886	805	905	824	1012	946	817	647	703	773	709	738	or	796.4	927	722	740	1.024	0.034	0.797646	0.942895	0.782	-0.356	0.00768229	0.0233114	#N/A
FBgn0003009	ord	6	0	0	19	37	135	6	1	0	9	0	0	12	32	89	5	1	0	ord	16.54	3	44	2	0.193	-2.37	0.0105063	0.0690902	4.467	2.159	0.0198016	0.0504243	#N/A
FBgn0003011	ort	8	0	0	2	2	3	3	5	3	12	0	0	1	2	2	3	4	2	ort	2.91	4	2	3	1.41	0.496	0.589358	0.838758	0.622	-0.684	0.457777	0.554475	ort
FBgn0003015	osk	0	0	0	0	1	1	0	1	1	0	0	0	0	1	1	0	1	1	osk	0.36	0	1	1	1.033	0.047	0.952823	NA	1.36	0.443	0.554228	NA	#N/A
FBgn0003016	osp	135	163	168	2960	2064	3120	2021	2439	2527	197	335	226	1935	1808	2060	1764	2147	2060	osp	1392.57	253	1934	1990	1.029	0.041	0.828446	0.950422	7.531	2.913	2.33828e-49	4.15411e-47	#N/A
FBgn0003023	otu	6	0	8	7	1	19	6	3	3	9	0	11	5	1	13	5	3	2	otu	5.32	7	6	3	0.695	-0.526	0.549972	0.813341	0.94	-0.089	0.919581	0.939663	#N/A
FBgn0003028	ovo	23	0	18	10	4	5	13	9	6	34	0	24	7	4	3	11	8	5	ovo	10.59	19	5	8	1.502	0.587	0.481027	0.771548	0.345	-1.534	0.0656364	0.126339	#N/A
FBgn0003034	SP	0	0	0	0	0	0	0	0	0	0	0	0	0	0	0	0	0	0	SP	0	0	0	0	NA	NA	NA	NA	NA	NA	NA	NA	#N/A
FBgn0003041	pbl	1374	1069	1862	3747	2970	4094	1924	2037	2601	2004	2198	2509	2449	2602	2704	1679	1793	2121	pbl	2228.75	2237	2585	1864	0.722	-0.469	0.000294508	0.00740831	1.154	0.207	0.111697	0.188511	#N/A
FBgn0003042	Pc	174	98	211	454	330	445	410	339	401	254	201	284	297	289	294	358	298	327	Pc	289.17	246	293	328	1.117	0.159	0.301009	0.611512	1.179	0.238	0.142366	0.225257	#N/A
FBgn0003044	Pcl	596	483	987	1376	1302	1800	863	1021	1180	869	993	1330	900	1141	1189	753	899	962	Pcl	1003.9	1064	1077	871	0.812	-0.301	0.145385	0.398301	1.011	0.015	0.941975	0.956614	#N/A
FBgn0003046	Pcp	10667	64	3035	13	16	137	51	32	34	15558	132	4090	8	14	90	45	28	28	Pcp	2221.39	6593	37	34	0.954	-0.068	0.938464	0.983845	0.033	-4.925	2.73293e-08	2.82229e-07	#N/A
FBgn0003048	pcx	2580	1662	4349	9892	9990	15025	8117	10153	9962	3763	3417	5860	6467	8752	9922	7085	8936	8123	pcx	6924.93	4347	8380	8048	0.961	-0.057	0.814983	0.948994	1.905	0.93	0.000149165	0.000769166	#N/A
FBgn0003053	peb	1223	485	724	433	728	812	554	834	608	1784	997	976	283	638	536	484	734	496	peb	769.66	1252	486	571	1.168	0.225	0.542523	0.809137	0.403	-1.311	0.000375434	0.00174303	#N/A
FBgn0003057	CG10598	3	0	0	0	0	0	4	0	0	4	0	0	0	0	0	3	0	0	CG10598	0.87	1	0	1	1.358	0.442	0.537969	NA	0.698	-0.52	0.463674	NA	#N/A
FBgn0003060	CG9757	19	180	500	0	2	178	49	20	6	28	370	674	0	2	118	43	18	5	CG9757	139.57	357	40	22	0.784	-0.35	0.705018	0.898258	0.285	-1.813	0.0500873	0.103263	#N/A
FBgn0003062	Fib	1901	1131	1328	3642	2041	3067	1706	2417	1961	2773	2325	1789	2381	1788	2025	1489	2127	1599	Fib	2033	2296	2065	1738	0.844	-0.245	0.262415	0.567822	0.901	-0.151	0.49159	0.586503	#N/A
FBgn0003065	CG2150	0	0	0	0	0	0	0	0	0	0	0	0	0	0	0	0	0	0	CG2150	0	0	0	0	NA	NA	NA	NA	NA	NA	NA	NA	#N/A
FBgn0003067	Pepck1	0	0	0	0	0	0	0	0	0	0	0	0	0	0	0	0	0	0	Pepck1	0	0	0	0	NA	NA	NA	NA	NA	NA	NA	NA	#N/A
FBgn0003068	per	4	1	3	6	4	8	6	6	5	6	2	4	4	4	5	5	5	4	per	4.36	4	4	5	1.117	0.159	0.813773	0.948616	1.029	0.041	0.954859	0.965731	#N/A
FBgn0003071	Pfk	1085	859	1681	1748	1491	2601	1865	1972	1918	1582	1766	2265	1143	1306	1718	1628	1736	1564	Pfk	1634.18	1871	1389	1643	1.18	0.239	0.227432	0.524736	0.745	-0.425	0.0321817	0.0739502	#N/A
FBgn0003074	Pgi	3436	5243	2524	6552	4577	6360	6367	5803	5116	5011	10780	3401	4283	4010	4200	5558	5108	4171	Pgi	5169.06	6397	4164	4946	1.179	0.238	0.511039	0.788957	0.662	-0.595	0.100942	0.174862	#N/A
FBgn0003076	Pgm1	3186	3170	2817	5392	3868	4635	4974	4439	4799	4647	6518	3796	3525	3388	3061	4342	3907	3913	Pgm1	4121.78	4987	3325	4054	1.217	0.283	0.149108	0.404523	0.67	-0.578	0.00325021	0.0112805	#N/A
FBgn0003079	Raf	609	428	947	1603	1334	1697	1282	1248	1473	888	880	1276	1048	1169	1121	1119	1098	1201	Raf	1088.88	1015	1113	1139	1.024	0.035	0.83264	0.952	1.093	0.129	0.438547	0.535497	#N/A
FBgn0003082	phr	362	208	321	789	572	785	648	724	823	528	428	433	516	501	518	566	637	671	phr	533.04	463	512	625	1.219	0.286	0.0210398	0.105431	1.104	0.142	0.273026	0.369516	#N/A
FBgn0003086	Pig1	123	1352	4	0	2	1	6	0	1	179	2780	5	0	2	1	5	0	1	Pig1	330.34	988	1	2	1.094	0.129	NA	NA	0.039	-4.673	NA	NA	#N/A
FBgn0003087	pim	77	29	80	88	55	145	75	69	61	112	60	108	58	48	96	65	61	50	pim	73.01	93	67	59	0.876	-0.19	0.620961	0.856243	0.728	-0.457	0.237594	0.332172	#N/A
FBgn0003089	pip	11	97	5	3	3	12	2	1	1	16	199	7	2	3	8	2	1	1	pip	26.46	74	4	1	0.543	-0.881	NA	NA	0.13	-2.944	NA	NA	#N/A
FBgn0003090	pk	13	4	15	42	42	50	6	12	7	19	8	20	27	37	33	5	11	6	pk	18.46	16	32	7	0.25	-2	7.05654e-05	0.00263924	1.914	0.937	0.0598237	0.117885	#N/A
FBgn0003091	Pkc53E	10	8	31	10	8	19	19	12	9	15	16	42	7	7	13	17	11	7	Pkc53E	14.82	24	9	12	1.267	0.341	0.582117	0.834847	0.406	-1.302	0.0356424	0.0800424	#N/A
FBgn0003093	Pkc98E	1328	473	1594	7963	6645	9311	6379	7587	7162	1937	973	2148	5206	5821	6149	5568	6678	5840	Pkc98E	4479.8	1686	5725	6029	1.052	0.073	0.785757	0.939241	3.304	1.724	1.48906e-10	2.0723e-09	#N/A
FBgn0003114	plu	0	0	0	0	0	0	1	0	0	0	0	0	0	0	0	1	0	0	plu	0.1	0	0	0	1.395	0.48	0.431753	NA	0.927	-0.11	0.852961	NA	#N/A
FBgn0003116	pn	351	428	402	798	535	691	575	480	658	512	880	542	522	469	456	502	422	537	pn	537.91	645	482	487	1.01	0.014	0.95303	0.988575	0.754	-0.407	0.0858219	0.154987	#N/A
FBgn0003117	pnr	4141	2584	6403	14035	11511	15769	13278	11643	12762	6040	5313	8628	9175	10084	10413	11590	10248	10406	pnr	9099.54	6660	9891	10748	1.086	0.119	0.515748	0.791976	1.479	0.564	0.00203517	0.00759432	#N/A
FBgn0003118	pnt	2861	1755	2922	8209	6358	9878	6214	6760	6336	4173	3608	3937	5366	5570	6523	5424	5950	5166	pnt	5079.75	3906	5820	5513	0.947	-0.078	0.480305	0.771288	1.487	0.573	2.57527e-07	2.28935e-06	#N/A
FBgn0003124	polo	1528	1052	884	2685	2195	2808	1993	2511	2140	2229	2163	1191	1755	1923	1854	1740	2210	1745	polo	1867.75	1861	1844	1898	1.029	0.041	NA	NA	0.992	-0.012	NA	NA	#N/A
FBgn0003129	Poxm	2	40	2	4	0	4	0	0	0	3	82	3	3	0	3	0	0	0	Poxm	10.35	29	2	0	0.61	-0.713	NA	NA	0.219	-2.192	NA	NA	#N/A
FBgn0003130	Poxn	3	0	8	0	0	0	0	0	0	4	0	11	0	0	0	0	0	0	Poxn	1.68	5	0	0	1.003	0.004	0.995186	NA	0.505	-0.985	0.171729	NA	#N/A
FBgn0003132	Pp1-13C	19	0	0	51	63	398	0	0	0	28	0	0	33	55	263	0	0	0	Pp1-13C	42.12	9	117	0	0.137	-2.864	0.00197991	0.0257191	3.957	1.985	0.0320621	0.07375	#N/A
FBgn0003134	Pp1alpha-96A	1953	1360	2313	5274	3884	5420	4585	3778	4298	2848	2796	3117	3448	3403	3579	4002	3325	3504	Pp1alpha-96A	3335.84	2920	3477	3610	1.038	0.054	0.555376	0.816379	1.189	0.25	0.00738144	0.0225489	#N/A
FBgn0003137	Ppn	110609	80319	49297	97492	103508	90794	106345	161325	94886	161325	165140	66425	63732	90676	59957	92825	141992	77367	Ppn	102160	130963	71455	104061	1.435	0.521	0.151428	0.408382	0.559	-0.839	0.0207583	0.0523786	#N/A
FBgn0003139	PpV	1203	996	1267	3316	2326	2851	2953	2516	2450	1755	2048	1707	2168	2038	1883	2578	2214	1998	PpV	2043.05	1837	2030	2263	1.115	0.156	0.236431	0.537859	1.106	0.145	0.277988	0.374179	#N/A
FBgn0003140	PpY-55A	9	0	0	12	27	79	0	0	0	13	0	0	8	24	52	0	0	0	PpY-55A	10.75	4	28	0	0.182	-2.456	0.0078661	0.0582541	2.728	1.448	0.117252	0.194622	#N/A
FBgn0003141	pr	1220	1102	992	1905	1243	1717	1170	986	1342	1779	2266	1337	1245	1089	1134	1021	868	1094	pr	1314.8	1794	1156	994	0.862	-0.215	0.296562	0.606011	0.649	-0.624	0.00239684	0.00873183	#N/A
FBgn0003145	prd	9	3	0	10	19	101	0	4	2	13	6	0	7	17	67	0	4	2	prd	12.7	6	30	2	0.196	-2.348	0.00997782	0.0670495	2.717	1.442	0.113586	0.190567	#N/A
FBgn0003149	Prm	150	40	4312	56	85	351	193	63	63	219	82	5810	37	74	232	168	55	51	Prm	747.71	2037	114	91	0.877	-0.189	NA	NA	0.13	-2.947	NA	NA	#N/A
FBgn0003159	CG2841	412	98	288	164	341	736	321	304	275	601	201	388	107	299	486	280	268	224	CG2841	317.16	397	297	257	0.877	-0.19	0.717551	0.904211	0.768	-0.381	0.467848	0.564097	#N/A
FBgn0003162	Pu	3814	671	575	24	32	106	77	71	83	5563	1380	775	16	28	70	67	62	68	Pu	892.03	2573	38	66	1.58	0.66	0.304088	0.615429	0.026	-5.278	1.50828e-16	3.88869e-15	#N/A
FBgn0003165	pum	4905	2259	6523	11381	11096	14890	10659	11788	12129	7154	4645	8789	7440	9720	9833	9304	10375	9890	pum	8572.24	6863	8998	9856	1.094	0.129	0.575182	0.83077	1.305	0.384	0.0965001	0.169322	#N/A
FBgn0003169	put	731	433	905	1973	1449	1944	1604	1249	1562	1066	890	1219	1290	1269	1284	1400	1099	1274	put	1199.09	1058	1281	1258	0.982	-0.026	0.856839	0.960436	1.206	0.27	0.0676282	0.129297	put
FBgn0003174	pwn	2	1	26	5	0	2	0	0	0	3	2	35	3	0	1	0	0	0	pwn	4.96	13	1	0	0.559	-0.839	NA	NA	0.304	-1.718	NA	NA	#N/A
FBgn0003175	px	1498	779	2202	2434	2452	3347	1500	2008	2463	2185	1602	2967	1591	2148	2210	1309	1767	2008	px	1976.44	2251	1983	1695	0.858	-0.222	0.40921	0.715583	0.883	-0.18	0.503242	0.59696	#N/A
FBgn0003187	qua	32	1	0	22	96	413	2	0	1	47	2	0	14	84	273	2	0	1	qua	46.94	16	124	1	0.115	-3.122	0.00072921	0.013608	3.524	1.817	0.0492268	0.102099	#N/A
FBgn0003189	r	1086	682	988	1802	1423	2354	856	1540	1225	1584	1402	1331	1178	1247	1555	747	1355	999	r	1266.44	1439	1327	1034	0.782	-0.354	0.129543	0.369892	0.923	-0.116	0.620589	0.6988	#N/A
FBgn0003204	ras	2938	2390	3909	5867	4307	5298	3674	3778	4019	4285	4914	5267	3835	3773	3499	3207	3325	3277	ras	3931.38	4822	3702	3270	0.883	-0.179	0.0529881	0.200351	0.768	-0.38	4.04439e-05	0.000239754	#N/A
FBgn0003205	Ras85D	5470	3928	5848	27316	17589	22755	27232	22018	23013	7978	8076	7880	17857	15409	15027	23770	19379	18764	Ras85D	14904.4	7978	16098	20638	1.281	0.357	0.00242997	0.0289545	2.012	1.009	1.42452e-17	4.00911e-16	#N/A
FBgn0003206	Ras64B	2376	1917	2432	14191	8762	10486	12335	10599	9853	3465	3941	3277	9277	7676	6925	10767	9329	8034	Ras64B	6965.62	3561	7959	9377	1.177	0.235	0.141836	0.391712	2.222	1.152	7.0695e-13	1.29229e-11	#N/A
FBgn0003209	raw	820	670	1127	3107	2820	3599	2313	1895	2335	1196	1378	1519	2031	2470	2377	2019	1668	1904	raw	1840.11	1364	2293	1864	0.814	-0.297	0.0307727	0.136621	1.675	0.744	9.05387e-08	8.62165e-07	#N/A
FBgn0003210	rb	1703	1318	2509	4132	3721	4459	3606	3727	4131	2484	2710	3381	2701	3260	2945	3148	3280	3368	rb	3030.68	2858	2969	3265	1.1	0.137	0.31852	0.631681	1.038	0.053	0.698732	0.765521	#N/A
FBgn0003218	rdgB	2065	1833	1945	31579	24038	35092	29723	39083	29347	3012	3769	2621	20644	21058	23174	25944	34399	23929	rdgB	17616.5	3134	21625	28091	1.296	0.374	0.0409849	0.167025	6.773	2.76	5.3503e-51	1.03107e-48	#N/A
FBgn0003227	rec	36	3	34	36	17	35	9	23	15	53	6	46	24	15	23	8	20	12	rec	22.93	35	21	13	0.701	-0.512	0.445485	0.745232	0.633	-0.66	0.323997	0.421155	#N/A
FBgn0003231	ref(2)P	3897	2447	5300	15432	13760	18505	14582	11974	13830	5684	5031	7141	10088	12054	12220	12728	10539	11277	ref(2)P	9640.29	5952	11454	11515	1.005	0.008	0.961883	0.990645	1.914	0.937	3.47503e-09	4.05658e-08	#N/A
FBgn0003248	Rh2	0	0	1	27	14	23	40	30	11	0	0	1	18	12	15	35	26	9	Rh2	12.97	0	15	23	1.469	0.555	0.39692	0.706516	7.459	2.899	0.000255033	0.00123287	Rh2
FBgn0003249	Rh3	0	0	0	0	0	1	0	0	0	0	0	0	0	0	1	0	0	0	Rh3	0.07	0	0	0	0.753	-0.409	0.496331	NA	1.24	0.31	0.606048	NA	Rh3
FBgn0003250	Rh4	127	73	274	47	59	76	73	52	104	185	150	369	31	52	50	64	46	85	Rh4	114.6	235	44	65	1.433	0.519	0.239256	0.541254	0.207	-2.275	2.04939e-07	1.85522e-06	Rh4
FBgn0003254	rib	20	0	0	19	57	133	35	38	16	29	0	0	12	50	88	31	33	13	rib	28.49	10	50	26	0.654	-0.612	0.500801	0.783665	2.577	1.366	0.133767	0.21482	#N/A
FBgn0003255	rk	46	38	112	162	166	264	178	141	209	67	78	151	106	145	174	155	124	170	rk	130.19	99	142	150	1.055	0.077	0.833522	0.952	1.408	0.493	0.188191	0.278866	rk
FBgn0003256	rl	677	549	713	2411	1442	2111	1757	1515	1461	987	1129	961	1576	1263	1394	1534	1333	1191	rl	1263.18	1026	1411	1353	0.958	-0.061	0.669067	0.879489	1.375	0.46	0.00157554	0.00606356	#N/A
FBgn0003257	r-l	969	598	736	1791	925	1391	838	1043	890	1413	1230	992	1171	810	919	731	918	726	r-l	989.93	1212	967	792	0.821	-0.285	0.167885	0.435227	0.801	-0.321	0.121253	0.199255	#N/A
FBgn0003261	Rm62	12062	6610	13784	22704	19980	31467	14928	16358	18878	17593	13590	18573	14842	17503	20780	13030	14398	15393	Rm62	16189.1	16585	17708	14274	0.808	-0.308	0.0693724	0.244199	1.067	0.094	0.581975	0.66656	#N/A
FBgn0003267	ro	0	0	0	1	5	2	0	1	1	0	0	0	1	4	1	0	1	1	ro	0.89	0	2	1	0.529	-0.919	0.31652	NA	2.635	1.398	0.116642	NA	#N/A
FBgn0003268	rod	445	314	446	944	903	1160	689	997	980	649	646	601	617	791	766	601	878	799	rod	705.31	632	725	759	1.048	0.067	0.708859	0.90058	1.145	0.196	0.283913	0.380491	#N/A
FBgn0003270	amos	2	0	0	0	0	0	0	0	1	3	0	0	0	0	0	0	0	1	amos	0.41	1	0	0	1.176	0.234	0.733818	NA	0.65	-0.621	0.360376	NA	#N/A
FBgn0003274	RpLP2	66212	59928	59210	100310	57830	71084	64674	65549	69387	96572	123215	79782	65574	50661	46942	56452	57693	56576	RpLP2	70385.2	99856	54392	56907	1.046	0.065	0.73031	0.91036	0.548	-0.867	3.59362e-06	2.6075e-05	#N/A
FBgn0003275	RpII18	925	637	700	1799	1051	1343	1109	1231	1151	1349	1310	943	1176	921	887	968	1083	938	RpII18	1063.96	1201	995	996	1.002	0.003	0.988692	0.997554	0.831	-0.267	0.154141	0.239751	#N/A
FBgn0003277	RpII215	2359	1557	3327	7366	6810	9754	6129	6547	6357	3441	3201	4483	4815	5966	6441	5350	5762	5183	RpII215	4960.29	3708	5741	5432	0.947	-0.079	0.633212	0.862676	1.542	0.625	0.00017393	0.00088364	#N/A
FBgn0003278	RpI135	554	488	581	1326	828	1290	617	833	749	808	1003	783	867	725	852	539	733	611	RpI135	768.97	865	815	628	0.772	-0.374	0.028204	0.129099	0.945	-0.082	0.63288	0.708672	#N/A
FBgn0003279	RpL4	70014	60977	74133	127240	88279	105927	80027	78219	84109	102117	125372	99890	83179	77335	69951	69853	68845	68580	RpL4	85013.5	109126	76822	69093	0.9	-0.152	0.175408	0.447172	0.705	-0.504	7.2956e-06	4.99404e-05	#N/A
FBgn0003285	rst	5	23	19	30	15	15	36	42	33	7	47	26	20	13	10	31	37	27	rst	24.24	27	14	32	2.024	1.017	0.0912242	0.29358	0.585	-0.774	0.207271	0.299754	#N/A
FBgn0003292	rt	0	2	19	1	2	2	0	0	1	0	4	26	1	2	1	0	0	1	rt	3.81	10	1	0	0.681	-0.554	0.549651	0.813211	0.321	-1.641	0.0768117	0.142332	#N/A
FBgn0003295	ru	0	0	7	15	0	3	0	0	1	0	0	9	10	0	2	0	0	1	ru	2.45	3	4	0	0.629	-0.668	0.410038	NA	1.077	0.107	0.894811	NA	#N/A
FBgn0003300	run	6	0	6	5	6	9	4	9	6	9	0	8	3	5	6	3	8	5	run	5.29	6	5	5	1.099	0.137	0.857413	0.960774	0.859	-0.22	0.778168	0.831011	#N/A
FBgn0003301	rut	91	55	121	420	455	821	587	568	559	133	113	163	275	399	542	512	500	456	rut	343.58	136	405	489	1.203	0.266	0.333932	0.64803	2.879	1.526	1.02534e-07	9.69085e-07	#N/A
FBgn0003302	rux	129	75	121	286	244	455	244	200	230	188	154	163	187	214	300	213	176	188	rux	198.12	168	234	192	0.824	-0.279	0.233438	0.53415	1.378	0.462	0.0548221	0.110382	#N/A
FBgn0003308	ry	1161	539	620	379	416	479	182	155	361	1693	1108	835	248	364	316	159	136	294	ry	572.79	1212	309	196	0.648	-0.626	0.090961	0.293148	0.27	-1.891	2.7371e-07	2.42233e-06	#N/A
FBgn0003310	S	349	218	353	1294	1058	1533	1157	1378	1167	509	448	476	846	927	1012	1010	1213	952	S	821.37	478	928	1058	1.139	0.187	0.168368	0.435871	1.933	0.951	2.3618e-11	3.62397e-10	#N/A
FBgn0003312	sad	6	0	8	0	52	8	0	0	1	9	0	11	0	46	5	0	0	1	sad	7.91	7	17	0	0.338	-1.566	0.0835461	0.276783	1.577	0.657	0.467952	0.564162	#N/A
FBgn0003313	sala	0	0	0	0	0	0	0	0	0	0	0	0	0	0	0	0	0	0	sala	0	0	0	0	NA	NA	NA	NA	NA	NA	NA	NA	#N/A
FBgn0003317	sax	405	233	685	1246	1006	1341	947	835	1016	591	479	923	815	881	886	827	735	828	sax	773.79	664	861	797	0.927	-0.109	0.644354	0.867361	1.287	0.364	0.127284	0.206923	sax
FBgn0003319	Sb	6	0	2	4	1	2	0	0	0	9	0	3	3	1	1	0	0	0	Sb	1.81	4	2	0	0.429	-1.221	0.185822	NA	0.613	-0.707	0.44587	NA	#N/A
FBgn0003321	sbr	953	562	1323	2411	1978	3295	1702	1954	2235	1390	1155	1783	1576	1733	2176	1486	1720	1822	sbr	1648.97	1443	1828	1676	0.918	-0.124	0.539112	0.80753	1.262	0.336	0.0977761	0.170875	#N/A
FBgn0003326	sca	4	0	5	0	2	2	0	0	0	6	0	7	0	2	1	0	0	0	sca	1.74	4	1	0	0.631	-0.664	0.454769	NA	0.528	-0.921	0.303018	NA	#N/A
FBgn0003328	scb	1468	1067	3179	5952	5965	7466	3619	1872	4327	2141	2194	4284	3891	5226	4930	3159	1648	3528	scb	3444.43	2873	4682	2778	0.605	-0.725	0.0387974	0.161171	1.6	0.678	0.053392	0.108327	#N/A
FBgn0003330	Sce	395	322	445	855	592	661	659	649	683	576	662	600	559	519	437	575	571	557	Sce	561.68	613	505	568	1.125	0.17	0.180912	0.456331	0.826	-0.276	0.033549	0.0764127	#N/A
FBgn0003334	Scm	922	635	1320	2513	2035	2771	2095	2192	2238	1345	1306	1779	1643	1783	1830	1829	1929	1825	Scm	1696.35	1477	1752	1861	1.062	0.087	0.522275	0.795268	1.184	0.243	0.0761833	0.141421	#N/A
FBgn0003339	Scr	2	0	1	0	0	0	0	0	0	3	0	1	0	0	0	0	0	0	Scr	0.47	1	0	0	1.007	0.01	0.9885	NA	0.561	-0.835	0.219655	NA	#N/A
FBgn0003345	sd	1477	848	1880	5651	4985	6440	4553	4786	5130	2154	1744	2533	3694	4367	4253	3974	4212	4183	sd	3457.15	2144	4105	4123	1.005	0.007	0.964331	0.991128	1.904	0.929	3.28449e-10	4.36269e-09	#N/A
FBgn0003346	RanGAP	1497	1156	1583	2793	2071	2538	1872	1739	1950	2183	2377	2133	1826	1814	1676	1634	1531	1590	RanGAP	1862.65	2231	1772	1585	0.895	-0.16	0.0284987	0.130028	0.796	-0.33	8.50066e-06	5.73946e-05	#N/A
FBgn0003353	sei	81	46	128	229	165	272	102	186	173	118	95	172	150	145	180	89	164	141	sei	139.21	128	158	131	0.836	-0.259	0.424078	0.728651	1.216	0.282	0.392412	0.490893	#N/A
FBgn0003356	Jon99Cii	93	44	1016	101	69	5810	128	39	1438	136	90	1369	66	60	3837	112	34	1173	Jon99Cii	764.1	532	1321	440	0.561	-0.833	NA	NA	1.629	0.704	NA	NA	#N/A
FBgn0003357	Jon99Ciii	82	56	779	9	8	2038	94	22	924	120	115	1050	6	7	1346	82	19	753	Jon99Ciii	388.66	428	453	285	0.783	-0.354	NA	NA	1.032	0.045	NA	NA	#N/A
FBgn0003358	Jon99Ci	12	4	44	2	1	255	7	2	127	18	8	59	1	1	168	6	2	104	Jon99Ci	40.78	28	57	37	0.801	-0.319	NA	NA	1.417	0.503	NA	NA	#N/A
FBgn0003360	sesB	25054	23756	18729	40078	26623	29216	29292	31616	26823	36542	48843	25236	26200	23323	19293	25568	27827	21871	sesB	28300.3	36874	22939	25089	1.092	0.127	0.599997	0.84493	0.627	-0.673	0.00546726	0.0175452	#N/A
FBgn0003366	sev	84	5	199	16	3	40	34	28	2	123	10	268	10	3	26	30	25	2	sev	55.15	134	13	19	1.236	0.306	0.724587	0.907238	0.203	-2.302	0.00785402	0.0237262	sev
FBgn0003371	sgg	5316	2952	6212	22477	19650	28680	17832	16561	20347	7753	6069	8370	14694	17214	18939	15565	14576	16590	sgg	13308	7397	16949	15577	0.92	-0.121	0.425358	0.72931	2.278	1.187	5.77104e-15	1.31496e-13	#N/A
FBgn0003372	Sgs1	3671	547	214	5	0	1	6	5	1	5354	1125	288	3	0	1	5	4	1	Sgs1	753.51	2256	1	3	1.543	0.626	0.447583	0.747834	0.005	-7.754	1.36336e-21	5.13292e-20	#N/A
FBgn0003373	Sgs3	58989	16728	405	9	3	46	15	2	4	86037	34394	546	6	3	30	13	2	3	Sgs3	13448.1	40326	13	6	0.945	-0.082	0.927579	0.980469	0.013	-6.311	3.17619e-12	5.27201e-11	#N/A
FBgn0003374	Sgs4	4018	3126	50	3	3	4	3	2	5	5860	6427	67	2	3	3	3	2	4	Sgs4	1374.51	4118	3	3	1.088	0.122	0.881932	0.968995	0.004	-7.983	5.38492e-23	2.27608e-21	#N/A
FBgn0003375	Sgs5	63106	3213	342	11	1	33	12	0	0	92041	6606	461	7	1	22	10	0	0	Sgs5	11016.5	33036	10	3	0.996	-0.005	NA	NA	0.113	-3.141	NA	NA	#N/A
FBgn0003377	Sgs7	185968	64600	689	15	32	61	38	5	20	271238	132821	928	10	28	40	33	4	16	Sgs7	45013.2	134996	26	18	0.967	-0.049	0.956726	0.989451	0.008	-6.964	7.04409e-15	1.59227e-13	#N/A
FBgn0003378	Sgs8	77327	14214	330	3	10	15	18	5	6	112783	29225	445	2	9	10	16	4	5	Sgs8	15833.1	47484	7	8	1.019	0.028	0.975206	0.992489	0.007	-7.064	2.61529e-15	6.11848e-14	#N/A
FBgn0003380	Sh	1	0	8	4	6	6	1	6	1	1	0	11	3	5	4	1	5	1	Sh	3.45	4	4	2	0.728	-0.458	0.611557	0.851083	0.959	-0.06	0.946888	0.96006	#N/A
FBgn0003382	sha	0	0	1	1	0	1	0	1	0	0	0	1	1	0	1	0	1	0	sha	0.39	0	1	0	0.92	-0.12	0.873971	NA	0.991	-0.012	0.986502	NA	#N/A
FBgn0003386	Shaw	7	18	2	58	46	261	52	78	76	10	37	3	38	40	172	45	69	62	Shaw	52.94	17	83	59	0.749	-0.417	NA	NA	3.598	1.847	NA	NA	#N/A
FBgn0003388	shd	324	170	130	31	12	35	51	30	90	473	350	175	20	11	23	45	26	73	shd	132.83	333	18	48	2.423	1.277	0.0137341	0.0810785	0.069	-3.853	5.63435e-14	1.1522e-12	#N/A
FBgn0003390	shf	17	21	20	30	85	94	20	20	64	25	43	27	20	74	62	17	18	52	shf	37.59	32	52	29	0.603	-0.73	0.237594	0.539318	1.55	0.633	0.311425	0.408871	#N/A
FBgn0003391	shg	148	178	119	144	208	430	102	65	207	216	366	160	94	182	284	89	57	169	shg	179.72	247	187	105	0.592	-0.755	0.151301	0.408329	0.775	-0.368	0.484451	0.579751	#N/A
FBgn0003392	shi	4185	3172	5567	19216	14831	20442	16248	15226	15918	6104	6522	7501	12562	12992	13499	14182	13401	12979	shi	11082.6	6709	13018	13521	1.039	0.055	0.552868	0.814642	1.937	0.954	7.04954e-25	3.41078e-23	#N/A
FBgn0003396	shn	1131	511	1274	1879	2099	2422	1635	1996	2065	1650	1051	1717	1228	1839	1599	1427	1757	1684	shn	1550.12	1473	1555	1623	1.043	0.06	0.796792	0.942895	1.054	0.076	0.745164	0.804531	#N/A
FBgn0003401	shu	115	69	117	367	203	247	178	223	246	168	142	158	240	178	163	155	196	201	shu	177.81	156	194	184	0.951	-0.073	0.743528	0.917977	1.237	0.307	0.183948	0.27435	#N/A
FBgn0003410	sina	1504	1101	2122	3411	2799	3161	2781	2366	2708	2194	2264	2859	2230	2452	2087	2427	2082	2208	sina	2311.53	2439	2256	2239	0.993	-0.011	0.937718	0.983401	0.925	-0.113	0.409879	0.507882	#N/A
FBgn0003411	sisA	0	8	0	1	12	1	7	5	201	0	16	0	1	11	1	6	4	164	sisA	22.52	5	4	58	3.384	1.759	NA	NA	0.907	-0.141	NA	NA	#N/A
FBgn0003415	skd	1078	437	1613	3026	3419	4577	2197	3088	3164	1572	898	2173	1978	2995	3022	1918	2718	2580	skd	2206.16	1548	2665	2405	0.905	-0.143	0.658439	0.874893	1.691	0.758	0.0197629	0.0503482	#N/A
FBgn0003416	sl	1096	762	1521	2972	2518	3280	2554	2442	2913	1599	1567	2049	1943	2206	2166	2229	2149	2375	sl	2031.47	1738	2105	2251	1.069	0.097	0.451976	0.750683	1.208	0.273	0.0360189	0.0806647	#N/A
FBgn0003423	slgA	418	225	358	673	578	1079	471	608	565	610	463	482	440	506	713	411	535	461	slgA	513.38	518	553	469	0.85	-0.234	0.313413	0.625436	1.065	0.091	0.696757	0.764095	#N/A
FBgn0003429	slo	6	0	1	1	4	12	3	0	4	9	0	1	1	4	8	3	0	3	slo	3.12	3	4	2	0.692	-0.532	0.56583	0.824489	1.097	0.133	0.885727	0.913941	#N/A
FBgn0003430	slp1	3	1	2	2	0	3	1	1	0	4	2	3	1	0	2	1	1	0	slp1	1.57	3	1	1	0.736	-0.442	0.631698	NA	0.55	-0.861	0.348655	NA	#N/A
FBgn0003435	sm	696	216	433	654	1325	4456	245	152	449	1015	444	583	428	1161	2943	214	134	366	sm	809.7	681	1511	238	0.196	-2.354	7.40757e-05	0.00275242	2.031	1.022	0.0851347	0.154113	#N/A
FBgn0003444	smo	674	575	1013	1858	1514	1938	1387	1271	1606	983	1182	1365	1215	1326	1280	1211	1119	1309	smo	1221.09	1177	1274	1213	0.953	-0.07	0.61952	0.855262	1.081	0.113	0.426324	0.523862	smo
FBgn0003447	sn	18043	8997	37001	29601	31393	37925	26548	17114	34066	26316	18498	49857	19351	27501	25044	23173	15063	27776	sn	25842.2	31557	23965	22004	0.921	-0.118	0.743704	0.917977	0.768	-0.381	0.291782	0.388533	#N/A
FBgn0003448	sna	0	3	7	0	2	1	3	0	0	0	6	9	0	2	1	3	0	0	sna	2.29	5	1	1	1.025	0.036	0.967497	NA	0.501	-0.997	0.260017	NA	#N/A
FBgn0003449	snf	1334	1144	1327	2908	2067	2338	2080	2052	2166	1946	2352	1788	1901	1811	1544	1816	1806	1766	snf	1858.81	2029	1752	1796	1.025	0.036	0.788168	0.940746	0.865	-0.209	0.118863	0.196693	#N/A
FBgn0003450	snk	5	0	17	0	0	11	0	0	2	7	0	23	0	0	7	0	0	2	snk	4.34	10	2	1	0.827	-0.275	0.735046	0.912715	0.642	-0.639	0.431413	0.528745	#N/A
FBgn0003459	stwl	406	210	462	1082	858	1182	805	739	706	592	432	623	707	752	781	703	650	576	stwl	646.08	549	747	643	0.862	-0.214	0.188148	0.467902	1.351	0.434	0.00881698	0.0260252	#N/A
FBgn0003460	so	3	0	7	10	9	17	0	1	2	4	0	9	7	8	11	0	1	2	so	4.66	4	9	1	0.233	-2.103	0.0153822	0.0866248	1.56	0.642	0.454067	0.550927	#N/A
FBgn0003462	Sod1	7697	6741	7081	9470	6154	7600	7876	8024	8235	11226	13860	9541	6191	5391	5019	6875	7062	6715	Sod1	7986.62	11542	5534	6884	1.242	0.313	0.0400949	0.164994	0.482	-1.053	4.89892e-12	8.02603e-11	#N/A
FBgn0003463	sog	44	3	21	56	47	51	32	50	27	64	6	28	37	41	34	28	44	22	sog	33.78	33	37	31	0.863	-0.213	0.736182	0.9132	1.1	0.138	0.829117	0.871907	#N/A
FBgn0003464	sol	939	654	1215	1989	1835	2420	1385	1618	1659	1370	1345	1637	1300	1608	1598	1209	1424	1353	sol	1426.99	1451	1502	1329	0.885	-0.176	0.203626	0.492603	1.034	0.048	0.728293	0.790519	#N/A
FBgn0003475	spir	983	643	1051	8802	6409	9522	7646	7484	7022	1434	1322	1416	5754	5614	6288	6674	6587	5726	spir	4535	1391	5885	6329	1.075	0.104	0.246072	0.548597	4.212	2.075	1.61747e-108	2.62724e-105	#N/A
FBgn0003479	spn-A	348	182	308	779	505	700	511	468	506	508	374	415	509	442	462	446	412	413	spn-A	442.36	432	471	424	0.899	-0.154	0.277786	0.586306	1.087	0.12	0.411154	0.509128	#N/A
FBgn0003480	spn-B	114	59	131	197	129	207	101	94	130	166	121	177	129	113	137	88	83	106	spn-B	124.39	155	126	92	0.734	-0.445	0.044879	0.177858	0.813	-0.298	0.182832	0.273203	#N/A
FBgn0003482	spn-D	46	30	19	53	28	46	25	16	20	67	62	26	35	25	30	22	14	16	spn-D	32.9	52	30	17	0.605	-0.726	0.118148	0.348316	0.606	-0.722	0.113389	0.190413	#N/A
FBgn0003483	spn-E	65	40	56	83	83	162	77	67	70	95	82	75	54	73	107	67	59	57	spn-E	74.41	84	78	61	0.789	-0.343	0.285692	0.594113	0.93	-0.105	0.746755	0.805563	#N/A
FBgn0003486	spo	0	0	0	1	0	0	0	0	0	0	0	0	1	0	0	0	0	0	spo	0.07	0	0	0	0.754	-0.407	0.498058	NA	1.238	0.308	0.607992	NA	#N/A
FBgn0003495	spz	5795	3533	3492	10216	7803	7402	9416	9971	8890	8452	7264	4705	6678	6836	4888	8219	8776	7249	spz	7007.46	6807	6134	8081	1.312	0.391	0.0940605	0.299367	0.903	-0.148	0.527746	0.619071	#N/A
FBgn0003499	sr	0	0	8	0	0	2	0	0	0	0	0	11	0	0	1	0	0	0	sr	1.34	4	0	0	0.899	-0.154	NA	NA	0.631	-0.664	NA	NA	#N/A
FBgn0003502	Btk29A	1487	943	2406	2296	1829	2377	898	1012	1620	2169	1939	3242	1501	1602	1570	784	891	1321	Btk29A	1668.66	2450	1558	999	0.647	-0.629	0.0144628	0.0833462	0.641	-0.641	0.0125281	0.0346834	#N/A
FBgn0003507	srp	8796	5591	15715	21518	19795	28039	16364	16532	21592	12829	11495	21175	14067	17341	18516	14284	14551	17606	srp	15762.6	15166	16641	15480	0.931	-0.103	0.671905	0.881501	1.095	0.131	0.5874	0.670826	#N/A
FBgn0003510	Sry-alpha	0	0	0	0	0	0	0	0	0	0	0	0	0	0	0	0	0	0	Sry-alpha	0	0	0	0	NA	NA	NA	NA	NA	NA	NA	NA	#N/A
FBgn0003511	Sry-beta	0	0	0	0	0	0	0	0	0	0	0	0	0	0	0	0	0	0	Sry-beta	0	0	0	0	NA	NA	NA	NA	NA	NA	NA	NA	#N/A
FBgn0003512	Sry-delta	394	280	420	830	581	729	668	636	689	575	576	566	543	509	481	583	560	562	Sry-delta	550.43	572	511	568	1.111	0.153	0.0789397	0.266334	0.894	-0.162	0.0779238	0.143924	#N/A
FBgn0003513	ss	3	0	0	0	0	3	2	0	4	4	0	0	0	0	2	2	0	3	ss	1.26	1	1	2	1.212	0.278	0.721438	NA	0.854	-0.228	0.767747	NA	#N/A
FBgn0003514	sqh	10532	8205	13060	47921	30694	37782	40935	33673	35400	15361	16870	17598	31327	26889	24950	35731	29638	28864	sqh	25247.4	16610	27722	31411	1.132	0.179	0.162849	0.427247	1.665	0.735	1.10095e-08	1.19902e-07	#N/A
FBgn0003515	st	130	10	1	9	7	1	2	42	36	190	21	1	6	6	1	2	37	29	st	32.47	71	4	23	2.297	1.2	0.188732	0.468944	0.209	-2.258	0.0133677	0.0365188	#N/A
FBgn0003517	sta	84745	73059	84966	174639	110626	132103	109355	111200	118484	123602	150213	114487	114165	96912	87236	95452	97874	96609	sta	108505	129434	99438	96645	0.972	-0.041	0.767313	0.93025	0.769	-0.378	0.00618776	0.0194747	#N/A
FBgn0003520	stau	670	375	968	2981	2716	3804	2615	2506	2443	977	771	1304	1949	2379	2512	2283	2206	1992	stau	1819.2	1017	2280	2160	0.948	-0.077	0.705215	0.898409	2.214	1.147	2.38403e-08	2.48455e-07	#N/A
FBgn0003525	stg	1358	885	732	1273	688	573	879	1209	1011	1981	1820	986	832	603	378	767	1064	824	stg	1028.4	1596	604	885	1.444	0.53	0.130479	0.371259	0.393	-1.348	0.000119457	0.000628811	#N/A
FBgn0003527	stil	40	0	0	30	25	160	0	0	0	58	0	0	20	22	106	0	0	0	stil	22.83	19	49	0	0.298	-1.749	NA	NA	1.581	0.661	NA	NA	#N/A
FBgn0003545	sub	269	132	152	361	343	537	228	332	317	392	271	205	236	300	355	199	292	258	sub	278.82	289	297	250	0.845	-0.242	0.421762	0.727353	1.025	0.036	0.906079	0.929458	#N/A
FBgn0003557	Su(dx)	1680	1201	1868	8665	7573	14607	12535	12991	11142	2450	2469	2517	5664	6634	9646	10941	11434	9085	Su(dx)	6760.18	2479	7315	10487	1.427	0.513	0.0110105	0.0709287	2.912	1.542	2.92571e-14	6.19467e-13	#N/A
FBgn0003559	su(f)	882	624	1056	2547	1835	2619	1958	1941	2010	1286	1283	1423	1665	1608	1730	1709	1708	1639	su(f)	1561.19	1331	1668	1685	1.01	0.015	0.828957	0.950422	1.251	0.323	6.72978e-06	4.64588e-05	#N/A
FBgn0003567	su(Hw)	1622	1174	2153	3182	2607	2859	2332	2381	2932	2366	2414	2901	2080	2284	1888	2036	2096	2391	su(Hw)	2272.71	2560	2084	2174	1.043	0.061	0.634353	0.862676	0.814	-0.297	0.021779	0.0544117	#N/A
FBgn0003575	su(sable)	869	650	1317	2774	2171	3091	1744	1933	2300	1267	1336	1775	1813	1902	2041	1522	1701	1875	su(sable)	1692.66	1459	1919	1699	0.887	-0.174	0.270996	0.578091	1.311	0.391	0.014047	0.0380014	#N/A
FBgn0003598	Su(var)3-7	851	545	1242	2137	1812	2411	1686	1666	1947	1241	1121	1674	1397	1587	1592	1472	1466	1588	Su(var)3-7	1459.7	1345	1525	1509	0.989	-0.016	0.922591	0.978327	1.131	0.178	0.279227	0.375384	#N/A
FBgn0003607	Su(var)205	3326	2429	3022	6336	4131	4829	4730	4613	4464	4851	4994	4072	4142	3619	3189	4129	4060	3640	Su(var)205	4077.28	4639	3650	3943	1.08	0.111	0.407949	0.71496	0.788	-0.344	0.0104153	0.0297618	#N/A
FBgn0003612	Su(var)2-10	874	699	1342	2767	2155	3179	1933	2056	2269	1275	1437	1808	1809	1888	2099	1687	1810	1850	Su(var)2-10	1740.35	1507	1932	1782	0.923	-0.116	0.428699	0.732235	1.279	0.355	0.015952	0.0423179	#N/A
FBgn0003638	su(w[a])	2287	1234	4003	6377	5456	8614	3508	5642	6402	3336	2537	5394	4169	4780	5688	3062	4966	5220	su(w[a])	4350.14	3756	4879	4416	0.908	-0.14	0.651893	0.871797	1.289	0.366	0.237264	0.331901	#N/A
FBgn0003651	svp	316	532	124	25	20	59	13	13	49	461	1094	167	16	18	39	11	11	40	svp	206.37	574	24	21	0.888	-0.171	0.799105	0.942895	0.067	-3.908	4.33926e-09	4.96852e-08	#N/A
FBgn0003654	sw	751	542	1072	2116	1848	2354	2112	2134	2232	1095	1114	1444	1383	1619	1555	1843	1878	1820	sw	1528.06	1218	1519	1847	1.215	0.281	0.0327872	0.142941	1.243	0.314	0.0189639	0.0487643	#N/A
FBgn0003655	swa	3	0	1	6	0	17	2	2	3	4	0	1	4	0	11	2	2	2	swa	2.98	2	5	2	0.581	-0.784	0.394585	0.704638	1.706	0.771	0.404059	0.502346	#N/A
FBgn0003656	sws	1476	1030	1746	4428	3982	6002	3725	4339	4335	2153	2118	2353	2895	3488	3964	3251	3819	3535	sws	3063.86	2208	3449	3535	1.025	0.035	0.795338	0.942895	1.558	0.639	3.49607e-06	2.53995e-05	#N/A
FBgn0003660	Syb	12121	9330	11438	63230	39246	46134	63957	56697	53759	17679	19183	15412	41335	34381	30465	55826	49902	43834	Syb	34224	17425	35394	49854	1.405	0.491	0.00154468	0.0222743	2.021	1.015	6.01856e-11	8.85266e-10	#N/A
FBgn0003676	CCT1	8884	7514	10001	28632	21265	26560	26388	26161	24482	12957	15449	13476	18717	18629	17539	23033	23026	19962	CCT1	18087.6	13961	18295	22007	1.202	0.266	0.00637379	0.0517273	1.31	0.389	6.74907e-05	0.000377643	#N/A
FBgn0003683	term	0	0	0	0	0	0	0	0	0	0	0	0	0	0	0	0	0	0	term	0	0	0	0	NA	NA	NA	NA	NA	NA	NA	NA	#N/A
FBgn0003687	Tbp	336	260	398	959	600	697	575	579	669	490	535	536	627	526	460	502	510	545	Tbp	525.64	520	538	519	0.965	-0.051	0.725551	0.907238	1.034	0.048	0.745654	0.804831	#N/A
FBgn0003701	thr	153	75	141	325	296	532	175	271	215	223	154	190	212	259	351	153	239	175	thr	217.45	189	274	189	0.694	-0.526	0.0660188	0.236049	1.434	0.52	0.0736047	0.137714	#N/A
FBgn0003710	tipE	1	0	2	3	12	16	0	4	5	1	0	3	2	11	11	0	4	4	tipE	3.87	1	8	3	0.485	-1.043	0.245564	0.547924	2.661	1.412	0.120686	0.198736	#N/A
FBgn0003714	tko	667	570	631	1121	765	853	753	969	875	973	1172	850	733	670	563	657	853	713	tko	798.32	998	655	741	1.13	0.176	0.336369	0.650117	0.66	-0.599	0.00110888	0.00447887	#N/A
FBgn0003716	tkv	771	367	876	1644	1411	1812	1080	857	1371	1125	755	1180	1075	1236	1197	943	754	1118	tkv	1042.41	1020	1169	938	0.805	-0.313	0.151775	0.408833	1.142	0.192	0.38081	0.478961	tkv
FBgn0003719	tld	9	12	25	0	3	6	1	0	7	13	25	34	0	3	4	1	0	6	tld	9.41	24	2	2	1.01	0.014	0.987402	0.997087	0.216	-2.208	0.0140771	0.0380544	#N/A
FBgn0003720	tll	0	0	4	1	4	0	0	0	0	0	0	5	1	4	0	0	0	0	tll	1.06	2	2	0	0.74	-0.434	0.547041	NA	0.935	-0.097	0.892344	NA	#N/A
FBgn0003721	Tm1	6448	4931	13501	22686	16216	22037	16026	14497	16273	9405	10138	18192	14830	14206	14553	13989	12760	13269	Tm1	13482.2	12578	14530	13339	0.919	-0.121	0.611927	0.851083	1.152	0.204	0.392671	0.491163	#N/A
FBgn0003731	Egfr	410	490	175	287	449	478	271	173	517	598	1007	236	188	393	316	237	152	422	Egfr	394.25	614	299	270	0.913	-0.132	0.805392	0.945222	0.52	-0.944	0.0772044	0.142873	Egfr
FBgn0003732	Top2	3514	3071	4677	7223	6248	7391	5406	6510	6120	5125	6314	6302	4722	5473	4881	4719	5730	4990	Top2	5361.78	5914	5025	5146	1.024	0.034	0.787156	0.940221	0.85	-0.234	0.0661785	0.127189	#N/A
FBgn0003733	tor	3	0	0	0	4	17	0	1	1	4	0	0	0	4	11	0	1	1	tor	2.31	1	5	1	0.492	-1.023	0.247948	NA	1.615	0.691	0.432765	NA	tor
FBgn0003741	tra	161	83	254	549	392	462	317	427	447	235	171	342	359	343	305	277	376	364	tra	308.01	249	336	339	1.009	0.014	0.960033	0.990645	1.331	0.413	0.133974	0.215032	#N/A
FBgn0003742	tra2	493	298	563	1513	956	1390	950	951	1045	719	613	759	989	837	918	829	837	852	tra2	817.02	697	915	839	0.917	-0.125	0.261582	0.567206	1.308	0.387	0.000756493	0.00321185	#N/A
FBgn0003744	trc	1165	797	1421	2786	2134	2909	2383	2073	2356	1699	1639	1915	1821	1869	1921	2080	1825	1921	trc	1854.43	1751	1870	1942	1.038	0.054	0.546032	0.811235	1.067	0.093	0.306393	0.403345	#N/A
FBgn0003747	Gr5a	4	0	2	29	10	32	10	22	22	6	0	3	19	9	21	9	19	18	Gr5a	11.49	3	16	15	0.944	-0.083	0.89774	0.972011	3.751	1.907	0.00818398	0.0245455	Gr5a
FBgn0003748	Treh	7199	8305	7566	104462	72648	101915	110015	108310	105088	10500	17075	10195	68289	63642	67301	96028	95330	85686	Treh	57116.2	12590	66411	92348	1.385	0.47	NA	NA	5.173	2.371	NA	NA	#N/A
FBgn0003751	trk	7	6	17	31	20	24	23	9	15	10	12	23	20	18	16	20	8	12	trk	15.48	15	18	13	0.769	-0.379	0.474882	0.768353	1.151	0.203	0.711135	0.7753	#N/A
FBgn0003861	trp	0	0	1	104	112	96	65	82	70	0	0	1	68	98	63	57	72	57	trp	46.31	0	76	62	0.817	-0.292	0.404941	0.71321	34.237	5.098	5.72206e-15	1.30642e-13	#N/A
FBgn0003862	trx	992	573	1546	2418	2969	4183	1976	2655	3204	1447	1178	2083	1581	2601	2762	1725	2337	2612	trx	2036.24	1569	2315	2225	0.962	-0.056	0.850389	0.957785	1.459	0.545	0.0650572	0.125458	#N/A
FBgn0003863	alphaTry	3	3337	836	2	0	14	12	346	206	4	6861	1126	1	0	9	10	305	168	alphaTry	942.82	2664	3	161	1.687	0.755	0.414774	0.720536	0.134	-2.901	0.00171466	0.00652683	#N/A
FBgn0003865	tsg	0	0	0	0	0	0	0	0	0	0	0	0	0	0	0	0	0	0	tsg	0	0	0	0	NA	NA	NA	NA	NA	NA	NA	NA	#N/A
FBgn0003866	tsh	114	39	85	34	17	34	43	15	32	166	80	115	22	15	22	38	13	26	tsh	55.27	120	20	26	1.26	0.333	0.488251	0.776573	0.187	-2.422	2.74597e-07	2.42781e-06	#N/A
FBgn0003867	tsl	134	245	96	17	13	25	3	4	38	195	504	129	11	11	17	3	4	31	tsl	100.52	276	13	13	0.968	-0.047	0.950103	0.987357	0.084	-3.572	1.5422e-06	1.18719e-05	#N/A
FBgn0003870	ttk	1864	976	2470	4538	4193	7105	2972	3255	3809	2719	2007	3328	2967	3673	4692	2594	2865	3106	ttk	3105.56	2685	3777	2855	0.759	-0.397	0.0857471	0.281695	1.399	0.484	0.0367233	0.0817912	#N/A
FBgn0003882	tub	1444	1404	3108	2940	2432	2855	2382	1662	2582	2106	2887	4188	1922	2131	1885	2079	1463	2105	tub	2307.3	3060	1979	1882	0.952	-0.071	0.786851	0.940153	0.652	-0.616	0.0185945	0.0479628	#N/A
FBgn0003884	alphaTub84B	111765	88117	134000	391349	274711	353268	375036	332837	298160	163011	181173	180558	255832	240656	233286	327356	292949	243111	alphaTub84B	235326	174914	243258	287805	1.182	0.242	0.0453827	0.179105	1.389	0.474	8.6966e-05	0.000473338	#N/A
FBgn0003885	alphaTub84D	4294	2655	3699	5941	4492	6293	4675	4373	4323	6263	5459	4984	3884	3935	4156	4081	3849	3525	alphaTub84D	4459.43	5569	3992	3818	0.957	-0.064	0.552468	0.814642	0.718	-0.479	9.08624e-06	6.10222e-05	#N/A
FBgn0003886	alphaTub85E	67586	88801	44532	684598	438747	553644	876377	752877	667656	98576	182579	60005	447534	384356	365608	764958	662651	544388	alphaTub85E	390073	113720	399166	657332	1.618	0.694	0.0453463	0.179105	3.352	1.745	4.84908e-07	4.10224e-06	#N/A
FBgn0003887	betaTub56D	54184	38008	52410	147028	94569	110406	132017	120110	107827	79028	78146	70620	96115	82845	72908	115233	105716	87919	betaTub56D	87614.6	75931	83956	102956	1.225	0.293	0.040462	0.165845	1.105	0.144	0.313013	0.410444	#N/A
FBgn0003888	betaTub60D	93295	102145	133374	891950	655820	848335	993231	909237	818132	136073	210015	179715	583083	574519	560212	866956	800273	667082	betaTub60D	508659	175268	572605	778104	1.355	0.439	0.0109129	0.0706512	3.233	1.693	8.74297e-23	3.57581e-21	#N/A
FBgn0003889	betaTub85D	292	1	0	218	829	3783	5	6	0	426	2	0	143	726	2498	4	5	0	betaTub85D	422.72	143	1122	3	0.24	-2.059	0.0230723	0.112039	2.621	1.39	0.125042	0.204037	#N/A
FBgn0003890	betaTub97EF	5048	4501	3983	34273	22350	33932	36856	34214	29657	7363	9254	5367	22405	19579	22408	32170	30114	24181	betaTub97EF	19204.6	7328	21464	28822	1.338	0.42	0.0431589	0.172909	2.89	1.531	1.79766e-13	3.50589e-12	#N/A
FBgn0003891	tud	4389	2447	6543	13366	11914	19292	9716	11384	13087	6401	5031	8816	8738	10437	12740	8481	10020	10671	tud	9037.18	6749	10638	9724	0.915	-0.128	0.581693	0.83445	1.564	0.646	0.00535844	0.0172398	#N/A
FBgn0003892	ptc	160	62	273	343	414	470	278	237	368	233	127	368	224	363	310	243	209	300	ptc	264.14	243	299	251	0.845	-0.244	0.527471	0.799183	1.215	0.281	0.4696	0.565669	ptc
FBgn0003896	tup	3	0	16	5	1	7	3	0	0	4	0	22	3	1	5	3	0	0	tup	4.15	9	3	1	0.65	-0.622	0.501551	0.784368	0.564	-0.827	0.372091	0.469814	#N/A
FBgn0003900	twi	5	0	11	9	10	44	2	4	3	7	0	15	6	9	29	2	4	2	twi	8.17	7	15	3	0.299	-1.74	0.0390247	0.16182	1.638	0.712	0.397703	0.49631	#N/A
FBgn0003916	snRNA:U1:21D	1	3	0	0	0	0	0	0	0	1	6	0	0	0	0	0	0	0	snRNA:U1:21D	0.85	2	0	0	1.005	0.007	0.991681	NA	0.532	-0.912	0.194279	NA	#N/A
FBgn0003920	snRNA:U2:14B	0	0	0	0	0	0	0	0	0	0	0	0	0	0	0	0	0	0	snRNA:U2:14B	0	0	0	0	NA	NA	NA	NA	NA	NA	NA	NA	#N/A
FBgn0003922	snRNA:U2:38ABa	0	0	0	0	0	0	0	0	0	0	0	0	0	0	0	0	0	0	snRNA:U2:38ABa	0	0	0	0	NA	NA	NA	NA	NA	NA	NA	NA	#N/A
FBgn0003923	snRNA:U2:38ABb	0	0	0	0	0	0	0	0	0	0	0	0	0	0	0	0	0	0	snRNA:U2:38ABb	0	0	0	0	NA	NA	NA	NA	NA	NA	NA	NA	#N/A
FBgn0003926	snRNA:U3	0	0	0	0	0	0	0	0	0	0	0	0	0	0	0	0	0	0	snRNA:U3	0	0	0	0	NA	NA	NA	NA	NA	NA	NA	NA	#N/A
FBgn0003930	snRNA:U4:39B	0	0	3	23	21	26	12	26	34	0	0	4	15	18	17	10	23	28	snRNA:U4:39B	12.86	1	17	20	1.183	0.242	0.696316	0.89474	5.788	2.533	0.000622468	0.00271375	#N/A
FBgn0003931	snRNA:U4:38AB	0	0	0	0	0	0	0	0	0	0	0	0	0	0	0	0	0	0	snRNA:U4:38AB	0	0	0	0	NA	NA	NA	NA	NA	NA	NA	NA	#N/A
FBgn0003933	snRNA:U5:14B	0	0	0	0	0	0	0	0	0	0	0	0	0	0	0	0	0	0	snRNA:U5:14B	0	0	0	0	NA	NA	NA	NA	NA	NA	NA	NA	#N/A
FBgn0003934	snRNA:U5:23D	0	0	0	0	0	0	0	0	0	0	0	0	0	0	0	0	0	0	snRNA:U5:23D	0	0	0	0	NA	NA	NA	NA	NA	NA	NA	NA	#N/A
FBgn0003935	snRNA:U5:34A	0	0	0	0	0	0	0	0	0	0	0	0	0	0	0	0	0	0	snRNA:U5:34A	0	0	0	0	NA	NA	NA	NA	NA	NA	NA	NA	#N/A
FBgn0003936	snRNA:U5:35D	0	0	0	0	0	0	0	0	0	0	0	0	0	0	0	0	0	0	snRNA:U5:35D	0	0	0	0	NA	NA	NA	NA	NA	NA	NA	NA	#N/A
FBgn0003938	snRNA:U5:63BC	2	0	2	1	0	0	0	0	0	3	0	3	1	0	0	0	0	0	snRNA:U5:63BC	0.7	2	0	0	0.906	-0.142	0.84308	NA	0.63	-0.666	0.35214	NA	#N/A
FBgn0003941	RpL40	44664	37021	44937	83716	54064	61807	50949	52664	53481	65143	76117	60550	54727	47362	40815	44472	46353	43607	RpL40	53238.4	67270	47635	44811	0.941	-0.088	0.514853	0.791362	0.709	-0.495	0.000235753	0.00115241	#N/A
FBgn0003942	RpS27A	71689	66457	73135	121660	81591	93944	79421	78838	86376	104560	136639	98546	79531	71476	62038	69324	69390	70429	RpS27A	84659.1	113248	71015	69714	0.982	-0.026	0.859396	0.960902	0.629	-0.669	7.78463e-06	5.30008e-05	#N/A
FBgn0003943	Ubi-p63E	4554	3412	6301	13112	12407	15426	15501	12855	13138	6642	7015	8490	8572	10869	10187	13530	11314	10712	Ubi-p63E	9703.55	7382	9876	11852	1.199	0.262	0.0840373	0.277763	1.335	0.417	0.00601097	0.0190185	#N/A
FBgn0003944	Ubx	15	12	18	3	2	14	0	7	9	22	25	24	2	2	9	0	6	7	Ubx	10.81	24	4	4	1.027	0.038	0.963554	0.991009	0.289	-1.793	0.0306566	0.0714275	#N/A
FBgn0003950	unc	64	30	46	40	73	157	25	32	26	93	62	62	26	64	104	22	28	21	unc	53.55	72	65	24	0.401	-1.319	0.0103303	0.0683533	0.901	-0.15	0.767831	0.823062	#N/A
FBgn0003961	Uro	1855	185	9	99	194	83	18	834	1078	2706	380	12	65	170	55	16	734	879	Uro	557.36	1033	97	543	2.691	1.428	0.110535	0.333305	0.24	-2.058	0.0215079	0.0538572	#N/A
FBgn0003963	ush	4117	3166	7901	11476	12388	17823	9324	8237	11025	6005	6509	10646	7502	10852	11770	8139	7250	8989	ush	8629.15	7720	10041	8126	0.813	-0.299	0.246593	0.549219	1.294	0.372	0.150487	0.235046	#N/A
FBgn0003964	usp	1071	567	1341	2015	1749	2171	1835	1644	1876	1562	1166	1807	1317	1532	1434	1602	1447	1530	usp	1488.46	1512	1428	1526	1.069	0.096	0.570051	0.82801	0.943	-0.084	0.618802	0.697578	#N/A
FBgn0003965	v	173	504	185	47	84	45	51	27	163	252	1036	249	31	74	30	45	24	133	v	208.12	512	45	67	1.397	0.483	NA	NA	0.127	-2.972	NA	NA	#N/A
FBgn0003969	vap	2371	1690	3887	13024	9941	13157	9747	9090	9814	3458	3475	5238	8514	8709	8688	8508	8001	8002	vap	6954.67	4057	8637	8170	0.946	-0.08	NA	NA	2.115	1.08	NA	NA	#N/A
FBgn0003975	vg	0	0	6	0	0	3	0	0	2	0	0	8	0	0	2	0	0	2	vg	1.3	3	1	1	0.979	-0.031	0.965689	NA	0.748	-0.418	0.561836	NA	#N/A
FBgn0003977	vir	451	378	922	1363	1390	1997	1172	1168	1283	658	777	1242	891	1218	1319	1023	1028	1046	vir	1022.44	892	1143	1032	0.906	-0.143	0.583283	0.835857	1.273	0.348	0.184577	0.27498	#N/A
FBgn0003978	vls	453	325	443	948	641	750	687	721	723	661	668	597	620	562	495	600	635	590	vls	602.91	642	559	608	1.087	0.121	0.311448	0.624214	0.872	-0.197	0.107489	0.183369	#N/A
FBgn0003979	Vm26Aa	1	0	2	0	0	1	1	0	2	1	0	3	0	0	1	1	0	2	Vm26Aa	0.81	1	0	1	1.429	0.515	0.561153	NA	0.568	-0.817	0.351873	NA	#N/A
FBgn0003980	Vm26Ab	1	0	0	0	0	0	0	0	0	1	0	0	0	0	0	0	0	0	Vm26Ab	0.16	0	0	0	1.01	0.014	0.98192	NA	0.653	-0.615	0.307984	NA	#N/A
FBgn0003983	Vm34Ca	0	0	0	0	0	0	0	0	0	0	0	0	0	0	0	0	0	0	Vm34Ca	0	0	0	0	NA	NA	NA	NA	NA	NA	NA	NA	#N/A
FBgn0003984	vn	9	0	15	58	36	78	39	48	46	13	0	20	38	32	52	34	42	38	vn	29.79	11	41	38	0.945	-0.081	0.889785	0.969807	2.942	1.557	0.0118056	0.0329966	#N/A
FBgn0003996	w	119	277	0	18	57	56	2	22	5	174	570	0	12	50	37	2	19	4	w	96.33	248	33	8	0.542	-0.883	0.334574	0.6485	0.277	-1.85	0.0430474	0.0922792	#N/A
FBgn0003997	hid	496	262	1035	570	723	1211	512	201	859	723	539	1395	373	633	800	447	177	700	hid	642.96	886	602	441	0.753	-0.409	0.425164	0.72931	0.701	-0.512	0.318585	0.415831	#N/A
FBgn0004003	wbl	375	25	124	2	0	22	4	1	0	547	51	167	1	0	15	3	1	0	wbl	87.29	255	5	1	0.643	-0.636	0.483707	0.772544	0.081	-3.629	6.05311e-05	0.000343261	#N/A
FBgn0004009	wg	0	0	1	1	6	3	1	1	0	0	0	1	1	5	2	1	1	0	wg	1.22	0	3	1	0.472	-1.084	0.242015	NA	2.142	1.099	0.232273	NA	#N/A
FBgn0004028	wupA	451	58	4096	48	78	293	203	67	38	658	119	5519	31	68	193	177	59	31	wupA	761.84	2099	97	89	0.942	-0.087	0.917102	0.977085	0.103	-3.277	7.98313e-05	0.00043727	#N/A
FBgn0004034	y	7	6	2	9	0	0	1	10	9	10	12	3	6	0	0	1	9	7	y	5.35	8	2	6	1.675	0.744	0.420995	0.72669	0.479	-1.061	0.251915	0.347311	#N/A
FBgn0004045	Yp1	6	0	1	6	0	0	0	1	0	9	0	1	4	0	0	0	1	0	Yp1	1.66	3	1	0	0.812	-0.301	0.703768	NA	0.76	-0.396	0.615702	NA	#N/A
FBgn0004047	Yp3	193	459	48	8	6	13	8	2	7	281	944	65	5	5	9	7	2	6	Yp3	147.05	430	6	5	0.832	-0.266	0.72468	0.907238	0.032	-4.982	1.18333e-11	1.88701e-10	#N/A
FBgn0004049	yrt	339	224	563	1007	826	1416	781	905	971	494	461	759	658	724	935	682	797	792	yrt	700.06	571	772	757	0.98	-0.029	0.901486	0.973316	1.343	0.425	0.0746769	0.139284	#N/A
FBgn0004050	z	535	445	628	1351	997	1331	1029	1017	1146	780	915	846	883	873	879	898	895	934	z	878.3	847	878	909	1.035	0.05	0.517634	0.792767	1.041	0.057	0.477608	0.573069	#N/A
FBgn0004052	Z600	1	0	10	4	8	2	3	1	3	1	0	13	3	7	1	3	1	2	Z600	3.54	5	4	2	0.709	-0.495	0.584794	0.837053	0.804	-0.315	0.728015	0.790293	#N/A
FBgn0004053	zen	0	4	0	3	0	0	1	0	0	0	8	0	2	0	0	1	0	0	zen	1.23	3	1	0	0.924	-0.114	0.87467	NA	0.74	-0.435	0.545348	NA	#N/A
FBgn0004054	zen2	0	0	0	0	0	0	0	0	0	0	0	0	0	0	0	0	0	0	zen2	0	0	0	0	NA	NA	NA	NA	NA	NA	NA	NA	#N/A
FBgn0004055	uzip	106	65	112	321	174	225	234	264	257	155	134	151	210	152	149	204	232	210	uzip	177.35	147	170	215	1.259	0.333	0.094518	0.30002	1.159	0.212	0.31183	0.40927	#N/A
FBgn0004057	Zw	522	636	513	1044	850	1164	631	796	693	761	1308	691	682	745	769	551	701	565	Zw	752.49	920	732	606	0.83	-0.268	0.298875	0.609042	0.801	-0.321	0.214958	0.308206	#N/A
FBgn0004066	Prosalpha4	5401	3683	4940	10444	6518	8463	7326	6356	7156	7877	7572	6656	6827	5710	5589	6395	5594	5835	Prosalpha4	6450.67	7368	6042	5941	0.983	-0.024	0.835071	0.952	0.821	-0.285	0.0147344	0.0395678	#N/A
FBgn0004087	Dhfr	1289	1087	1351	2271	1556	1748	1179	1054	1166	1880	2235	1820	1485	1363	1154	1029	928	951	Dhfr	1427.21	1978	1334	969	0.728	-0.458	0.000755223	0.0138998	0.676	-0.564	3.31423e-05	0.000199591	#N/A
FBgn0004101	bs	387	241	402	983	715	927	847	821	885	564	496	542	643	626	612	739	723	722	bs	629.59	534	627	728	1.16	0.215	0.00565599	0.0484525	1.169	0.226	0.00804849	0.024203	#N/A
FBgn0004102	oc	0	0	2	4	1	10	0	0	0	0	0	3	3	1	7	0	0	0	oc	1.42	1	4	0	0.342	-1.547	0.0834403	NA	1.801	0.849	0.340649	NA	#N/A
FBgn0004103	Pp1-87B	13087	8636	14821	45578	32878	42978	42768	36287	37907	19088	17756	19971	29795	28802	28381	37331	31938	30908	Pp1-87B	27107.8	18938	28993	33392	1.151	0.203	0.0270612	0.125279	1.529	0.613	3.00988e-11	4.55085e-10	#N/A
FBgn0004106	Cdk1	879	573	662	1842	1037	1263	855	1114	944	1282	1178	892	1204	908	834	746	980	770	Cdk1	977.26	1117	982	832	0.849	-0.236	0.275694	0.583842	0.881	-0.183	0.401006	0.4995	#N/A
FBgn0004107	Cdk2	200	209	182	568	264	393	287	396	392	292	430	245	371	231	260	251	349	320	Cdk2	305.27	322	287	307	1.063	0.088	0.763085	0.928273	0.898	-0.155	0.5999	0.681542	#N/A
FBgn0004108	Nrt	605	500	1041	1942	2010	2285	1292	1138	1556	882	1028	1403	1270	1761	1509	1128	1002	1269	Nrt	1250.05	1104	1513	1133	0.752	-0.412	0.0553238	0.206375	1.363	0.447	0.0384683	0.0846332	#N/A
FBgn0004110	tin	0	0	0	1	0	1	0	0	3	0	0	0	1	0	1	0	0	2	tin	0.42	0	1	1	1.148	0.199	0.777543	NA	1.203	0.267	0.693698	NA	#N/A
FBgn0004117	Tm2	450	85	6284	81	96	472	255	72	69	656	175	8467	53	84	312	223	63	56	Tm2	1121.05	3099	150	114	0.842	-0.249	0.766316	0.930205	0.107	-3.227	0.000112815	0.000597266	#N/A
FBgn0004118	nAChRbeta2	5	5	13	7	1	19	4	13	0	7	10	18	5	1	13	3	11	0	nAChRbeta2	7.56	12	6	5	0.889	-0.17	0.849591	0.957749	0.653	-0.616	0.491795	0.586687	nAChRbeta2
FBgn0004132	boca	1472	1128	1356	2295	1582	1687	1690	1596	1758	2147	2319	1827	1500	1386	1114	1475	1405	1433	boca	1622.98	2098	1333	1438	1.078	0.108	0.458233	0.756032	0.638	-0.649	9.25893e-06	6.19623e-05	#N/A
FBgn0004133	blow	1273	947	2288	6781	6469	7376	5332	3744	6397	1857	1947	3083	4433	5667	4871	4654	3295	5216	blow	3891.43	2296	4990	4388	0.882	-0.182	0.468087	0.763688	2.142	1.099	1.23365e-05	8.07987e-05	#N/A
FBgn0004143	nullo	0	0	0	0	0	0	0	0	0	0	0	0	0	0	0	0	0	0	nullo	0	0	0	0	NA	NA	NA	NA	NA	NA	NA	NA	#N/A
FBgn0004167	kst	5479	4815	2750	16260	17493	17432	11008	19517	12206	7991	9900	3705	10629	15324	11512	9608	17178	9952	kst	10644.5	7199	12488	12246	0.981	-0.027	0.940842	0.984844	1.697	0.763	0.0368328	0.0819707	#N/A
FBgn0004168	5-HT1A	0	0	2	3	0	2	1	1	3	0	0	3	2	0	1	1	1	2	5-HT1A	1.13	1	1	1	1.115	0.157	0.86564	NA	1.059	0.082	0.928539	NA	5-HT1A
FBgn0004169	up	612	85	8872	112	99	681	358	116	97	893	175	11955	73	87	450	312	102	79	up	1569.47	4341	203	164	0.896	-0.158	0.858704	0.960902	0.13	-2.941	0.000948714	0.00392283	#N/A
FBgn0004170	sc	0	0	6	0	1	1	0	0	0	0	0	8	0	1	1	0	0	0	sc	1.07	3	1	0	0.869	-0.202	0.778109	NA	0.683	-0.55	0.441939	NA	#N/A
FBgn0004171	Mst98Cb	99	0	0	82	231	937	9	13	15	144	0	0	54	202	619	8	11	12	Mst98Cb	116.74	48	292	10	0.196	-2.353	0.0110815	0.0711548	2.87	1.521	0.100668	0.174508	#N/A
FBgn0004172	Mst84Da	40	0	0	77	123	602	0	1	0	58	0	0	50	108	398	0	1	0	Mst84Da	68.32	19	185	0	0.154	-2.702	0.00349882	0.0360014	3.398	1.765	0.0565369	0.113253	#N/A
FBgn0004173	Mst84Db	68	0	5	93	197	710	0	3	0	99	0	7	61	173	469	0	3	0	Mst84Db	90.09	35	234	1	0.111	-3.169	0.000612834	0.0122459	3.239	1.696	0.0667542	0.127971	#N/A
FBgn0004174	Mst84Dc	63	0	0	80	162	595	0	0	0	92	0	0	52	142	393	0	0	0	Mst84Dc	75.45	31	196	0	0.202	-2.31	0.0118883	0.0742693	2.596	1.376	0.134024	0.215046	#N/A
FBgn0004175	Mst84Dd	58	0	0	86	138	450	0	2	1	85	0	0	56	121	297	0	2	1	Mst84Dd	62.38	28	158	1	0.165	-2.596	0.0051103	0.0458862	2.67	1.417	0.126549	0.206023	#N/A
FBgn0004177	mts	12095	6726	12481	37670	24308	30672	31093	25283	28316	17641	13829	16818	24626	21295	20255	27140	22253	23088	mts	20771.5	16096	22059	24160	1.095	0.131	0.343082	0.656809	1.368	0.452	0.00104697	0.00427588	#N/A
FBgn0004179	Csp	1937	1194	2001	2493	2072	2784	2090	1863	2086	2825	2455	2696	1630	1815	1838	1824	1640	1701	Csp	2047.17	2659	1761	1722	0.978	-0.032	0.724482	0.907238	0.662	-0.594	1.08503e-10	1.53252e-09	#N/A
FBgn0004181	Ebp	0	0	0	0	0	1	0	0	0	0	0	0	0	0	1	0	0	0	Ebp	0.07	0	0	0	0.753	-0.409	0.496331	NA	1.24	0.31	0.606048	NA	#N/A
FBgn0004183	snRNA:U1:82Eb	2	0	1	7	0	25	6	5	2	3	0	1	5	0	17	5	4	2	snRNA:U1:82Eb	4.07	1	7	4	0.679	-0.559	0.542619	0.809137	2.261	1.177	0.20245	0.294544	#N/A
FBgn0004185	snRNA:U1:95Ca	0	0	0	0	0	0	0	0	0	0	0	0	0	0	0	0	0	0	snRNA:U1:95Ca	0	0	0	0	NA	NA	NA	NA	NA	NA	NA	NA	#N/A
FBgn0004186	snRNA:U1:95Cb	0	0	0	0	0	0	0	0	0	0	0	0	0	0	0	0	0	0	snRNA:U1:95Cb	0	0	0	0	NA	NA	NA	NA	NA	NA	NA	NA	#N/A
FBgn0004187	snRNA:U1:95Cc	0	0	1	1	1	28	0	0	2	0	0	1	1	1	18	0	0	2	snRNA:U1:95Cc	2.56	0	7	1	0.389	-1.361	NA	NA	2.556	1.354	NA	NA	#N/A
FBgn0004188	snRNA:U6:96Aa	0	0	2	10	2	5	1	5	8	0	0	3	7	2	3	1	4	7	snRNA:U6:96Aa	2.9	1	4	4	1.006	0.008	0.99265	0.998443	2.081	1.057	0.245322	0.340617	#N/A
FBgn0004189	snRNA:U6:96Ab	0	0	0	3	5	12	1	2	3	0	0	0	2	4	8	1	2	2	snRNA:U6:96Ab	2.15	0	5	2	0.479	-1.061	0.230482	NA	4.74	2.245	0.0140695	NA	#N/A
FBgn0004190	snRNA:U6:96Ac	1	3	0	3	0	2	2	5	3	1	6	0	2	0	1	2	4	2	snRNA:U6:96Ac	2.17	2	1	3	1.691	0.758	0.40819	NA	0.668	-0.582	0.52833	NA	#N/A
FBgn0004191	snRNA:U2:34ABa	2	0	3	18	5	21	3	4	3	3	0	4	12	4	14	3	4	2	snRNA:U2:34ABa	5.06	2	10	3	0.364	-1.458	0.0543768	0.204115	2.944	1.558	0.0497261	0.102723	#N/A
FBgn0004192	snRNA:U2:34ABb	1	0	0	0	0	0	2	1	0	1	0	0	0	0	0	2	1	0	snRNA:U2:34ABb	0.45	0	0	1	1.453	0.539	0.440779	NA	0.789	-0.342	0.615834	NA	#N/A
FBgn0004197	Ser	397	329	199	421	413	273	493	1063	767	579	676	268	275	362	180	430	936	625	Ser	481.36	508	272	664	2.318	1.213	0.00452047	0.0424074	0.556	-0.847	0.0481678	0.100379	#N/A
FBgn0004198	ct	2655	821	3162	4164	4698	5511	3049	4639	4454	3872	1688	4261	2722	4116	3639	2661	4083	3632	ct	3408.23	3274	3492	3459	0.991	-0.013	0.968696	0.991815	1.064	0.089	0.793632	0.843642	#N/A
FBgn0004227	nonA	2479	1645	3811	6023	5239	7138	4800	4215	5617	3616	3382	5135	3937	4590	4714	4190	3710	4580	nonA	4205.9	4044	4414	4160	0.943	-0.084	0.645049	0.867646	1.09	0.124	0.499317	0.59348	#N/A
FBgn0004228	mex1	3	70	10	4	8	27	131	64	28	4	144	13	3	7	18	114	56	23	mex1	42.53	54	9	64	3.615	1.854	0.0312856	0.138143	0.317	-1.658	0.0545468	0.110035	#N/A
FBgn0004237	Hrb87F	7562	4758	9602	16327	12724	15876	11705	9722	12720	11029	9783	12938	10673	11147	10484	10217	8557	10372	Hrb87F	10577.7	11250	10768	9715	0.903	-0.148	0.250733	0.553882	0.957	-0.063	0.623213	0.700675	#N/A
FBgn0004240	DptA	22	0	1	120	5	102	17	14	59	32	0	1	78	4	67	15	12	48	DptA	28.77	11	50	25	0.644	-0.636	0.48318	0.772533	2.425	1.278	0.159445	0.246179	#N/A
FBgn0004242	Syt1	1761	2017	884	3256	1874	2951	4917	4421	4275	2568	4147	1191	2129	1642	1949	4292	3891	3486	Syt1	2810.48	2635	1907	3890	1.98	0.986	0.00807745	0.0592902	0.734	-0.447	0.230181	0.323943	#N/A
FBgn0004244	Rdl	0	0	1	0	1	5	0	0	0	0	0	1	0	1	3	0	0	0	Rdl	0.61	0	1	0	0.644	-0.634	0.371204	NA	1.291	0.368	0.598277	NA	Rdl
FBgn0004359	T48	65	16	85	216	199	408	63	77	102	95	33	115	141	174	269	55	68	83	T48	114.79	81	195	69	0.377	-1.408	0.00216114	0.0270021	2.263	1.178	0.0109985	0.0311076	#N/A
FBgn0004360	Wnt2	4	0	1	7	0	19	5	3	0	6	0	1	5	0	13	4	3	0	Wnt2	3.48	2	6	2	0.663	-0.594	0.519322	0.793159	1.475	0.56	0.542142	0.632027	#N/A
FBgn0004362	HmgD	13765	7655	12838	20216	13844	15546	15861	13415	15819	20077	15739	17299	13216	12128	10266	13845	11807	12898	HmgD	14141.5	17705	11870	12850	1.082	0.114	0.408695	0.715329	0.672	-0.574	3.16022e-05	0.00019072	#N/A
FBgn0004363	porin	22829	16657	19105	36659	24716	28482	24883	23620	24572	33297	34248	25743	23965	21652	18809	21719	20789	20035	porin	24472.9	31096	21475	20848	0.971	-0.043	0.763356	0.928283	0.692	-0.531	0.000170111	0.000865396	#N/A
FBgn0004364	18w	23	71	73	28	13	36	21	3	12	34	146	98	18	11	24	18	3	10	18w	40.23	93	18	10	0.637	-0.651	0.340113	0.654035	0.246	-2.026	0.00248385	0.00899121	#N/A
FBgn0004367	mei-41	273	138	429	563	577	773	257	384	440	398	284	578	368	505	510	224	338	359	mei-41	396.11	420	461	307	0.674	-0.569	0.0707811	0.247321	1.093	0.128	0.685866	0.755137	#N/A
FBgn0004368	Ptp4E	418	258	590	1699	1580	2131	1282	1688	1686	610	530	795	1111	1384	1407	1119	1486	1375	Ptp4E	1090.73	645	1301	1327	1.02	0.028	0.886554	0.969671	1.995	0.996	6.92715e-07	5.69911e-06	Ptp4E
FBgn0004369	Ptp99A	514	355	537	2568	2151	2826	3097	3087	2703	750	730	724	1679	1884	1866	2703	2717	2204	Ptp99A	1695.19	735	1810	2541	1.403	0.488	NA	NA	2.454	1.295	NA	NA	Ptp99A
FBgn0004370	Ptp10D	408	177	417	973	955	1248	934	1131	1134	595	364	562	636	837	824	815	995	925	Ptp10D	728.12	507	766	912	1.188	0.249	0.252523	0.555785	1.496	0.581	0.00850882	0.0253061	Ptp10D
FBgn0004372	aly	32	0	0	22	55	148	0	0	0	47	0	0	14	48	98	0	0	0	aly	23	16	53	0	0.255	-1.97	0.0312152	0.137992	1.874	0.906	0.3219	0.418956	#N/A
FBgn0004373	fwd	1695	1323	2939	6991	6184	9303	5857	6155	6966	2472	2720	3960	4570	5417	6143	5112	5417	5680	fwd	4610.34	3051	5377	5403	1.005	0.007	0.972144	0.992001	1.75	0.807	5.30551e-05	0.000306523	#N/A
FBgn0004374	neb	279	199	252	391	348	681	136	297	291	407	409	340	256	305	450	119	261	237	neb	309.24	385	337	206	0.622	-0.685	0.0473377	0.184393	0.879	-0.186	0.59016	0.673031	#N/A
FBgn0004378	Klp61F	574	574	534	1359	1116	1312	989	1463	1255	837	1180	720	888	978	866	863	1288	1023	Klp61F	960.4	912	911	1058	1.159	0.213	0.349198	0.663722	1	0	0.999805	0.999805	#N/A
FBgn0004379	Klp67A	398	332	253	704	574	915	576	836	640	580	683	341	460	503	604	503	736	522	Klp67A	547.97	535	522	587	1.12	0.163	0.574307	0.830276	0.98	-0.03	0.918955	0.939277	#N/A
FBgn0004380	Klp64D	681	555	845	4635	3037	3617	4314	3899	3803	993	1141	1139	3030	2661	2389	3766	3432	3101	Klp64D	2405.57	1091	2693	3433	1.273	0.348	0.00716328	0.0554784	2.458	1.297	1.40348e-22	5.61886e-21	#N/A
FBgn0004381	Klp68D	956	812	1245	6617	4586	6596	6451	5027	5473	1394	1670	1678	4326	4017	4356	5631	4425	4463	Klp68D	3550.92	1581	4233	4840	1.142	0.192	NA	NA	2.666	1.415	NA	NA	#N/A
FBgn0004387	Klp98A	2462	2138	3546	16137	12666	18340	14509	13081	13140	3591	4396	4778	10549	11096	12111	12664	11513	10714	Klp98A	9045.83	4255	11252	11630	1.033	0.047	0.714962	0.903483	2.632	1.396	1.37648e-26	7.38233e-25	#N/A
FBgn0004389	bnk	0	0	0	0	0	0	0	0	0	0	0	0	0	0	0	0	0	0	bnk	0	0	0	0	NA	NA	NA	NA	NA	NA	NA	NA	#N/A
FBgn0004390	RasGAP1	883	636	2052	2440	2856	3457	2645	2553	3612	1288	1308	2765	1595	2502	2283	2309	2247	2945	RasGAP1	2137.92	1787	2127	2500	1.17	0.226	0.48776	0.776276	1.183	0.242	0.45812	0.55478	#N/A
FBgn0004391	shtd	787	514	1003	1811	1879	2387	1431	1937	1704	1148	1057	1351	1184	1646	1576	1249	1705	1389	shtd	1367.3	1185	1469	1448	0.986	-0.02	0.915113	0.97687	1.235	0.304	0.111479	0.188338	#N/A
FBgn0004394	pdm2	0	0	0	0	3	3	0	2	1	0	0	0	0	3	2	0	2	1	pdm2	0.8	0	2	1	0.808	-0.308	0.716171	NA	1.778	0.83	0.311929	NA	#N/A
FBgn0004395	unk	614	411	838	2304	1991	2903	2381	1934	2207	896	845	1129	1506	1744	1917	2078	1702	1800	unk	1513.02	957	1722	1860	1.079	0.11	0.49152	0.777307	1.79	0.84	2.38792e-07	2.14122e-06	#N/A
FBgn0004396	CrebA	1368	747	1752	2895	3253	4621	1972	2282	3204	1995	1536	2361	1893	2850	3052	1721	2009	2612	CrebA	2225.32	1964	2598	2114	0.817	-0.291	0.254368	0.558225	1.315	0.395	0.1232	0.201493	#N/A
FBgn0004397	Vinc	7197	5651	8398	63774	51647	70369	62263	64767	55128	10497	11619	11316	41690	45244	46469	54347	57005	44950	Vinc	35904.2	11144	44468	52101	1.171	0.228	0.0352163	0.150018	3.972	1.99	4.86962e-75	2.63655e-72	#N/A
FBgn0004400	rhi	4	11	1	5	8	9	3	7	3	6	23	1	3	7	6	3	6	2	rhi	6.36	10	5	4	0.771	-0.374	0.647503	0.868993	0.652	-0.617	0.450355	0.546891	#N/A
FBgn0004401	Pep	7188	4797	9384	16953	13862	18242	14182	13128	14552	10484	9863	12644	11082	12144	12046	12379	11555	11865	Pep	11562.5	10997	11757	11933	1.015	0.021	0.842208	0.95423	1.069	0.096	0.37311	0.470839	#N/A
FBgn0004403	RpS14a	23089	20423	20791	41929	22844	29556	27516	26824	28109	33676	41991	28015	27410	20012	19518	24018	23609	22919	RpS14a	26796.3	34561	22313	23515	1.053	0.075	0.688843	0.891149	0.649	-0.625	0.000842308	0.00352356	#N/A
FBgn0004404	RpS14b	6685	5649	6626	12148	7023	9020	8163	8280	8396	9750	11615	8928	7941	6152	5957	7125	7288	6846	RpS14b	7955.78	10098	6683	7086	1.06	0.084	0.572997	0.829718	0.664	-0.591	7.08448e-05	0.000394276	#N/A
FBgn0004406	PolG1	185	193	233	475	320	498	268	397	415	270	397	314	311	280	329	234	349	338	PolG1	313.56	327	307	307	1.002	0.003	0.990936	0.998222	0.942	-0.086	0.708377	0.773033	#N/A
FBgn0004407	PolG2	0	0	0	0	0	0	0	0	0	0	0	0	0	0	0	0	0	0	PolG2	0	0	0	0	NA	NA	NA	NA	NA	NA	NA	NA	#N/A
FBgn0004414	msopa	0	0	0	1	0	0	0	0	0	0	0	0	1	0	0	0	0	0	msopa	0.07	0	0	0	0.754	-0.407	0.498058	NA	1.238	0.308	0.607992	NA	#N/A
FBgn0004419	me31B	4116	3025	4521	10143	6379	8728	7858	6437	7326	6003	6220	6092	6631	5588	5764	6859	5666	5973	me31B	6088.35	6105	5994	6166	1.028	0.04	0.697572	0.89489	0.982	-0.026	0.80328	0.85154	#N/A
FBgn0004425	LysB	73	29808	11015	78	33	88	162	17673	2315	106	61287	14842	51	29	58	141	15555	1888	LysB	10439.7	25412	46	5861	3.412	1.771	0.0556454	0.207439	0.117	-3.097	0.000815721	0.00342874	#N/A
FBgn0004426	LysC	18	10840	1625	9	10	29	9	1062	129	26	22288	2190	6	9	19	8	935	105	LysC	2842.77	8168	11	349	1.81	0.856	0.356193	0.670072	0.091	-3.456	0.000194957	0.000974786	#N/A
FBgn0004427	LysD	74	42457	12631	58	24	104	139	13994	2064	108	87294	17020	38	21	69	121	12317	1683	LysD	13185.5	34807	43	4707	2.754	1.462	0.114617	0.340705	0.107	-3.226	0.000497388	0.00222737	#N/A
FBgn0004428	LysE	16	9959	2995	20	9	36	31	2925	354	23	20476	4036	13	8	24	27	2574	289	LysE	3052.22	8178	15	963	2.552	1.352	0.144677	0.396953	0.107	-3.219	0.000513015	0.00229104	#N/A
FBgn0004429	LysP	0	1	0	1	3	1	0	3	1	0	2	0	1	3	1	0	3	1	LysP	1.05	1	2	1	0.946	-0.079	0.931289	NA	1.321	0.402	0.658566	NA	#N/A
FBgn0004430	LysS	15	21908	1715	22	5	97	27	2011	307	22	45044	2311	14	4	64	24	1770	250	LysS	5500.37	15792	27	681	1.582	0.662	NA	NA	0.12	-3.061	NA	NA	#N/A
FBgn0004431	LysX	5	4	5	25	84	61	18	8	30	7	8	7	16	74	40	16	7	24	LysX	22.19	7	43	16	0.417	-1.263	0.0514343	0.195977	4.393	2.135	0.00173284	0.00658943	#N/A
FBgn0004432	Cyp1	39071	31800	32678	72248	44753	51137	55971	54426	51503	56986	65382	44032	47230	39205	33769	48855	47903	41994	Cyp1	47261.9	55467	40068	46251	1.153	0.205	0.261026	0.566495	0.725	-0.465	0.0108757	0.0308216	#N/A
FBgn0004435	Galphaq	844	439	923	2092	1448	1939	2033	1717	1722	1231	903	1244	1368	1268	1280	1775	1511	1404	Galphaq	1331.52	1126	1305	1563	1.196	0.258	0.101001	0.312741	1.156	0.209	0.188273	0.27895	#N/A
FBgn0004436	Ubc6	2952	1930	3224	10056	6574	8585	8094	6689	7258	4306	3968	4344	6574	5759	5669	7065	5887	5918	Ubc6	5498.92	4206	6001	6290	1.048	0.068	0.530255	0.80052	1.425	0.511	2.54068e-06	1.88561e-05	#N/A
FBgn0004449	Ten-m	17107	7040	26859	28966	33480	48561	20183	30209	30856	24951	14475	36191	18936	29330	32068	17617	26589	25159	Ten-m	25035	25206	26778	23122	0.868	-0.204	0.545491	0.811067	1.06	0.084	0.803383	0.85154	#N/A
FBgn0004456	mew	4182	3498	6287	40345	31779	45345	29937	31845	30643	6100	7192	8471	26374	27839	29944	26131	28029	24985	mew	20562.9	7254	28052	26382	0.941	-0.088	0.50194	0.784368	3.84	1.941	4.23396e-49	7.40617e-47	#N/A
FBgn0004462	S6KL	305	232	356	1432	1063	1347	1283	1133	1188	445	477	480	936	931	890	1120	997	969	S6KL	804.91	467	919	1029	1.119	0.162	0.0731076	0.253084	1.964	0.974	1.76416e-22	6.98903e-21	#N/A
FBgn0004463	RpIII128	648	532	856	1435	1136	1548	930	957	1064	945	1094	1153	938	995	1022	812	842	868	RpIII128	963.28	1064	985	841	0.854	-0.228	0.0218883	0.108157	0.926	-0.111	0.274094	0.370652	#N/A
FBgn0004465	Su(P)	1303	1025	1357	2420	1707	2241	2034	1868	1985	1900	2107	1828	1582	1495	1480	1775	1644	1619	Su(P)	1714.63	1945	1519	1679	1.105	0.144	0.0787688	0.265935	0.783	-0.353	2.21534e-05	0.000138246	#N/A
FBgn0004507	GlyP	1611	1394	3779	4245	3228	4926	6279	5661	4704	2350	2866	5092	2775	2828	3253	5481	4983	3836	GlyP	3718.05	3436	2952	4767	1.596	0.674	0.0184566	0.096929	0.862	-0.214	0.455085	0.551868	#N/A
FBgn0004509	Fur1	1511	836	1287	4773	4114	5753	4040	4671	4486	2204	1719	1734	3120	3604	3799	3526	4111	3658	Fur1	3052.83	1886	3508	3765	1.073	0.102	0.464238	0.761618	1.853	0.89	2.33724e-10	3.17876e-09	#N/A
FBgn0004510	Ets97D	291	208	368	808	523	813	600	528	576	424	428	496	528	458	537	524	465	470	Ets97D	481.03	449	508	486	0.956	-0.065	0.602516	0.846276	1.128	0.174	0.177471	0.266486	#N/A
FBgn0004511	dy	0	0	3	3	1	8	1	4	4	0	0	4	2	1	5	1	4	3	dy	2.2	1	3	3	0.958	-0.062	0.946145	NA	1.403	0.488	0.59653	NA	#N/A
FBgn0004512	Mdr49	175	369	148	133	314	467	173	63	171	255	759	199	87	275	308	151	55	139	Mdr49	247.74	404	223	115	0.561	-0.834	0.168635	0.436263	0.593	-0.754	0.212636	0.305493	#N/A
FBgn0004513	Mdr65	0	0	0	0	0	1	3	1	0	0	0	0	0	0	1	3	1	0	Mdr65	0.46	0	0	1	1.404	0.49	0.48619	NA	1.088	0.122	0.856505	NA	#N/A
FBgn0004514	Oct-TyrR	1	0	0	2	0	1	0	0	1	1	0	0	1	0	1	0	0	1	Oct-TyrR	0.47	0	1	0	0.831	-0.266	0.729212	NA	1.078	0.108	0.885789	NA	Oct-TyrR
FBgn0004516	Gad1	0	0	0	5	1	4	3	1	2	0	0	0	3	1	3	3	1	2	Gad1	1.32	0	2	2	0.817	-0.292	0.748248	NA	2.962	1.567	0.0881376	NA	#N/A
FBgn0004552	Akh	9	1	2	62	130	48	42	41	39	13	2	3	41	114	32	37	36	32	Akh	34.28	6	62	35	0.605	-0.724	0.259189	0.563571	6.707	2.746	6.1912e-05	0.000350044	#N/A
FBgn0004554	Edg91	0	0	0	0	2	0	2	0	0	0	0	0	0	2	0	2	0	0	Edg91	0.39	0	1	1	1.004	0.005	0.994092	NA	1.279	0.355	0.598446	NA	#N/A
FBgn0004556	Dbp73D	360	258	347	725	409	674	332	443	395	525	530	468	474	358	445	290	390	322	Dbp73D	422.47	508	426	334	0.785	-0.349	0.0472302	0.184279	0.842	-0.248	0.161151	0.248009	#N/A
FBgn0004567	slp2	5	9	0	3	2	2	4	2	1	7	19	0	2	2	1	3	2	1	slp2	4.1	9	2	2	1.112	0.153	0.864964	0.963252	0.359	-1.476	0.100048	0.173808	#N/A
FBgn0004569	aos	24	50	23	1075	648	267	1778	2500	1787	35	103	31	703	568	176	1552	2200	1457	aos	758.33	56	482	1736	3.237	1.695	0.00138488	0.0206642	6.917	2.79	2.38502e-07	2.14031e-06	#N/A
FBgn0004573	5-HT7	5	0	0	1	1	0	1	0	1	7	0	0	1	1	0	1	0	1	5-HT7	1.17	2	1	1	1.029	0.042	0.961472	NA	0.589	-0.764	0.375761	NA	5-HT7
FBgn0004574	Rop	6238	4124	8192	28645	20957	26842	23440	20997	21072	9098	8479	11038	18726	18359	17726	20460	18481	17182	Rop	15505.4	9538	18270	18708	1.024	0.034	0.77704	0.934015	1.91	0.933	8.67951e-15	1.94647e-13	#N/A
FBgn0004575	Syn	6	2	10	7	10	13	17	6	21	9	4	13	5	9	9	15	5	17	Syn	9.5	9	8	12	1.581	0.661	0.312389	0.624888	0.834	-0.263	0.699994	0.766682	#N/A
FBgn0004577	Pxd	4	17	862	0	4	505	6	1	4	6	35	1162	0	4	333	5	1	3	Pxd	172.07	401	112	3	0.445	-1.167	NA	NA	0.503	-0.992	NA	NA	#N/A
FBgn0004580	Cbp53E	13	8	1	3	14	0	13	6	2	19	16	1	2	12	0	11	5	2	Cbp53E	7.69	12	5	6	1.153	0.206	0.822489	0.950422	0.574	-0.801	0.382058	0.480225	#N/A
FBgn0004581	bgcn	45	12	2	35	100	325	22	7	7	66	25	3	23	88	215	19	6	6	bgcn	49.91	31	109	10	0.184	-2.445	0.00308572	0.033077	2.578	1.366	0.0979337	0.170967	#N/A
FBgn0004583	ex	1219	802	1755	4269	3875	5407	2972	4234	4159	1778	1649	2365	2791	3395	3571	2594	3727	3391	ex	2806.61	1931	3252	3237	0.996	-0.006	0.974558	0.992144	1.673	0.742	0.000231408	0.00113414	#N/A
FBgn0004584	Rrp1	1620	1047	1614	3054	2541	2812	1963	2185	2136	2363	2153	2175	1996	2226	1857	1713	1923	1742	Rrp1	2016.43	2230	2026	1793	0.885	-0.176	0.0770154	0.262403	0.908	-0.139	0.165534	0.253209	#N/A
FBgn0004587	B52	6310	4307	7858	13200	10041	14126	9210	9934	10953	9203	8855	10588	8629	8796	9328	8039	8743	8931	B52	9012.66	9549	8918	8571	0.961	-0.057	0.528655	0.799454	0.934	-0.099	0.276695	0.373194	#N/A
FBgn0004588	Eig71Ea	87	5	48	0	49	0	2	1	14	127	10	65	0	43	0	2	1	11	Eig71Ea	28.76	67	14	5	0.698	-0.519	0.574176	0.830266	0.454	-1.138	0.217971	0.311153	#N/A
FBgn0004589	Eig71Eb	8	6	5	0	3	1	0	0	0	12	12	7	0	3	1	0	0	0	Eig71Eb	3.78	10	1	0	0.497	-1.008	0.275268	0.583265	0.224	-2.156	0.0177803	0.046192	#N/A
FBgn0004590	Eig71Ec	0	0	4	0	39	0	0	1	4	0	0	5	0	34	0	0	1	3	Eig71Ec	4.86	2	11	1	0.623	-0.683	NA	NA	1.553	0.635	NA	NA	#N/A
FBgn0004591	Eig71Ed	2	0	8	0	39	0	0	0	3	3	0	11	0	34	0	0	0	2	Eig71Ed	5.59	5	11	1	0.62	-0.69	0.37623	0.687979	1.295	0.373	0.63141	0.707373	#N/A
FBgn0004592	Eig71Ee	7111	11114	441	14	12	11	4	0	9	10372	22851	594	9	11	7	3	0	7	Eig71Ee	3761.6	11272	9	3	0.77	-0.377	0.663506	0.87637	0.007	-7.08	2.38036e-16	6.04122e-15	#N/A
FBgn0004593	Eig71Ef	0	0	5	0	15	1	0	0	4	0	0	7	0	13	1	0	0	3	Eig71Ef	2.64	2	5	1	0.746	-0.422	NA	NA	1.192	0.254	NA	NA	#N/A
FBgn0004594	Eig71Eg	0	0	5	0	8	1	0	0	2	0	0	7	0	7	1	0	0	2	Eig71Eg	1.78	2	3	1	0.759	-0.398	0.605301	NA	1.032	0.046	0.952294	NA	#N/A
FBgn0004595	pros	36	29	130	33	21	36	20	10	6	53	60	175	22	18	24	17	9	5	pros	42.47	96	21	10	0.54	-0.888	0.146471	0.39986	0.261	-1.938	0.00109257	0.00442872	#N/A
FBgn0004597	CycC	585	404	689	1431	1006	1186	1119	1041	1132	853	831	928	935	881	783	977	916	923	CycC	892.02	871	866	939	1.083	0.115	0.253324	0.556793	0.994	-0.009	0.928555	0.946876	#N/A
FBgn0004598	Fur2	1179	879	1506	2426	2605	3260	1558	1956	2617	1720	1807	2029	1586	2282	2153	1360	1722	2134	Fur2	1865.8	1852	2007	1739	0.868	-0.204	0.331351	0.645445	1.082	0.114	0.588758	0.672174	#N/A
FBgn0004606	zfh1	9842	5447	15726	38212	35670	52208	32971	41704	38827	14355	11199	21190	24980	31248	34476	28779	36706	31658	zfh1	26065.8	15581	30235	32381	1.07	0.097	0.688878	0.891149	1.918	0.94	0.000110179	0.000585116	#N/A
FBgn0004607	zfh2	26	7	52	154	112	159	98	249	149	38	14	70	101	98	105	86	219	121	zfh2	94.71	41	101	142	1.364	0.448	0.388356	0.699336	2.249	1.169	0.0281286	0.0666851	#N/A
FBgn0004611	Plc21C	537	353	705	2280	1744	2756	1981	2096	1983	783	726	950	1490	1528	1820	1729	1845	1617	Plc21C	1387.56	820	1613	1730	1.072	0.101	0.47115	0.765719	1.956	0.968	1.36604e-11	2.16322e-10	#N/A
FBgn0004618	gl	0	0	2	11	0	0	0	0	0	0	0	3	7	0	0	0	0	0	gl	1.1	1	2	0	0.635	-0.655	NA	NA	1.27	0.345	NA	NA	#N/A
FBgn0004619	GluRIA	94	39	311	13	27	24	15	6	18	137	80	419	8	24	16	13	5	15	GluRIA	79.71	212	16	11	0.742	-0.43	0.514967	0.791362	0.105	-3.246	4.76377e-07	4.03607e-06	GluRIA
FBgn0004620	GluRIIA	11	3	13	1	2	5	0	4	0	16	6	18	1	2	3	0	4	0	GluRIIA	5.44	13	2	1	0.788	-0.343	0.704085	0.897805	0.274	-1.868	0.0364042	0.0812714	GluRIIA
FBgn0004622	TkR99D	0	0	0	2	3	7	0	3	0	0	0	0	1	3	5	0	3	0	TkR99D	1.24	0	3	1	0.607	-0.72	0.416339	NA	2.333	1.222	0.157667	NA	TkR99D
FBgn0004623	Gbeta76C	0	0	0	0	0	0	0	0	0	0	0	0	0	0	0	0	0	0	Gbeta76C	0	0	0	0	NA	NA	NA	NA	NA	NA	NA	NA	#N/A
FBgn0004629	Cys	4723	3172	3834	2903	2187	2380	2774	2799	2778	6889	6522	5166	1898	1916	1572	2421	2464	2265	Cys	3456.86	6192	1795	2383	1.326	0.407	0.00373004	0.0376314	0.292	-1.776	7.21368e-37	6.66826e-35	#N/A
FBgn0004635	rho	8	0	53	79	21	24	64	79	27	12	0	71	52	18	16	56	70	22	rho	35.15	28	29	49	1.455	0.541	0.529127	0.799566	1.017	0.024	0.977609	0.983056	#N/A
FBgn0004636	Rap1	15808	8369	18602	96074	72901	89600	99019	83494	84904	23056	17207	25065	62805	63864	59169	86430	73488	69228	Rap1	53368.1	21776	61946	76382	1.231	0.3	0.0565254	0.209346	2.823	1.497	1.96346e-21	7.27185e-20	#N/A
FBgn0004638	drk	3840	3003	4979	12586	9291	11509	10848	8607	10578	5601	6174	6709	8228	8139	7600	9469	7576	8625	drk	7568.93	6161	7989	8557	1.071	0.099	0.376463	0.688101	1.295	0.373	0.000864329	0.00361037	#N/A
FBgn0004643	Zw10	1090	755	1117	2144	1784	2004	1808	1764	1791	1590	1552	1505	1402	1563	1323	1578	1553	1460	Zw10	1502.9	1549	1429	1530	1.071	0.099	0.251365	0.554955	0.922	-0.117	0.187131	0.277729	#N/A
FBgn0004644	hh	0	0	3	6	12	16	13	1	2	0	0	4	4	11	11	11	1	2	hh	4.77	1	9	5	0.681	-0.554	0.540148	0.807706	2.615	1.387	0.129727	0.210053	#N/A
FBgn0004646	ogre	102	277	148	36	31	61	28	15	39	149	570	199	24	27	40	24	13	32	ogre	119.79	306	30	23	0.789	-0.342	0.542916	0.809259	0.123	-3.019	4.16103e-08	4.19051e-07	#N/A
FBgn0004647	N	1616	794	1668	1776	2323	2864	1172	1971	1827	2357	1633	2248	1161	2035	1891	1023	1735	1490	N	1730.2	2079	1696	1416	0.839	-0.254	0.372475	0.684617	0.819	-0.288	0.312582	0.409974	N
FBgn0004648	svr	6767	6073	9621	24570	20356	26077	18364	17369	20310	9870	12486	12964	16062	17833	17220	16029	15287	16560	svr	14923.5	11773	17038	15959	0.937	-0.094	0.420621	0.726377	1.445	0.531	5.58143e-06	3.91734e-05	#N/A
FBgn0004649	yl	0	0	3	0	1	0	0	0	0	0	0	4	0	1	0	0	0	0	yl	0.55	1	0	0	0.875	-0.192	0.783521	NA	0.714	-0.487	0.483604	NA	#N/A
FBgn0004650	fs(1)N	7	4	4	45	44	101	22	39	31	10	8	5	29	39	67	19	34	25	fs(1)N	26.37	8	45	26	0.606	-0.722	0.139756	0.387758	4.736	2.244	5.02404e-05	0.000291893	#N/A
FBgn0004652	fru	402	150	198	390	359	430	318	496	430	586	308	267	255	314	284	278	437	351	fru	342.19	387	284	355	1.239	0.309	0.35329	0.667371	0.742	-0.431	0.197094	0.288412	#N/A
FBgn0004654	Pgd	6746	5730	3561	5822	4647	5308	4939	5102	4663	9839	11781	4798	3806	4071	3505	4311	4491	3802	Pgd	5600.49	8806	3794	4201	1.105	0.143	0.621075	0.856243	0.44	-1.184	4.45202e-05	0.000261599	#N/A
FBgn0004655	wapl	740	472	1058	1879	1710	2321	1393	1769	1801	1079	970	1426	1228	1498	1533	1216	1557	1468	wapl	1330.65	1158	1420	1414	0.996	-0.006	0.975501	0.992612	1.221	0.288	0.126898	0.206384	#N/A
FBgn0004656	fs(1)h	2662	1163	3587	7502	7223	10091	5655	7966	7532	3883	2391	4833	4904	6328	6664	4936	7011	6141	fs(1)h	5232.37	3702	5965	6029	1.011	0.015	0.95469	0.988684	1.594	0.673	0.0119325	0.0332856	#N/A
FBgn0004657	mys	24089	19369	28836	237425	184079	244418	218003	216010	199800	35134	39824	38855	155209	161259	161406	190287	190123	162911	mys	126112	37938	159291	181107	1.137	0.185	NA	NA	4.186	2.065	NA	NA	#N/A
FBgn0004666	sim	0	5	0	2	2	0	1	0	0	0	10	0	1	2	0	1	0	0	sim	1.58	3	1	0	0.846	-0.241	0.760496	NA	0.713	-0.488	0.536789	NA	#N/A
FBgn0004687	Mlc-c	13117	9971	14893	36930	24085	29301	31064	23918	26973	19131	20501	20068	24142	21099	19349	27115	21052	21993	Mlc-c	21605.5	19900	21530	23387	1.086	0.119	0.357635	0.671341	1.082	0.113	0.381354	0.479539	#N/A
FBgn0004698	Xpc	1267	794	1539	3100	2644	3544	2323	2185	2506	1848	1633	2074	2027	2316	2340	2028	1923	2043	Xpc	2025.71	1852	2228	1998	0.897	-0.156	0.164671	0.43002	1.2	0.264	0.0204773	0.0517508	#N/A
FBgn0004777	Ccp84Ag	1	0	0	0	0	0	1	0	0	1	0	0	0	0	0	1	0	0	Ccp84Ag	0.26	0	0	0	1.245	0.316	0.636198	NA	0.726	-0.462	0.476458	NA	#N/A
FBgn0004778	Ccp84Af	0	0	0	0	0	2	0	0	0	0	0	0	0	0	1	0	0	0	Ccp84Af	0.15	0	0	0	0.672	-0.574	0.372424	NA	1.421	0.507	0.414951	NA	#N/A
FBgn0004779	Ccp84Ae	0	0	0	0	0	0	0	0	0	0	0	0	0	0	0	0	0	0	Ccp84Ae	0	0	0	0	NA	NA	NA	NA	NA	NA	NA	NA	#N/A
FBgn0004780	Ccp84Ad	0	0	0	0	0	1	0	0	0	0	0	0	0	0	1	0	0	0	Ccp84Ad	0.07	0	0	0	0.753	-0.409	0.496331	NA	1.24	0.31	0.606048	NA	#N/A
FBgn0004781	Ccp84Ac	0	0	0	0	0	0	0	0	0	0	0	0	0	0	0	0	0	0	Ccp84Ac	0	0	0	0	NA	NA	NA	NA	NA	NA	NA	NA	#N/A
FBgn0004782	Ccp84Ab	0	0	6	1	2	3	5	0	11	0	0	8	1	2	2	4	0	9	Ccp84Ab	2.87	3	2	4	1.613	0.69	0.453629	0.751422	0.778	-0.363	0.692402	0.760441	#N/A
FBgn0004783	Ccp84Aa	0	0	0	0	0	0	0	0	0	0	0	0	0	0	0	0	0	0	Ccp84Aa	0	0	0	0	NA	NA	NA	NA	NA	NA	NA	NA	#N/A
FBgn0004784	inaC	0	0	1	5	0	0	0	0	0	0	0	1	3	0	0	0	0	0	inaC	0.51	0	1	0	0.667	-0.585	0.405955	NA	1.225	0.293	0.67284	NA	#N/A
FBgn0004795	retn	1	0	2	21	8	20	0	2	0	1	0	3	14	7	13	0	2	0	retn	4.43	1	11	1	0.154	-2.702	0.00220389	0.0272372	4.099	2.035	0.0218495	0.0545402	#N/A
FBgn0004797	mdy	1008	1009	924	1143	1033	1165	627	505	1006	1470	2075	1245	747	905	769	547	444	820	mdy	1002.59	1597	807	604	0.754	-0.408	0.144171	0.396044	0.514	-0.961	0.000571292	0.0025255	#N/A
FBgn0004811	fs(2)ltoPP43	783	479	886	1337	1096	1302	862	782	1092	1142	985	1194	874	960	860	752	688	890	fs(2)ltoPP43	927.3	1107	898	777	0.867	-0.207	0.131309	0.372872	0.811	-0.303	0.02791	0.0663329	#N/A
FBgn0004828	His3,3B	14708	8778	14540	36152	25371	29603	33824	28536	29340	21452	18048	19592	23633	22226	19549	29524	25116	23923	His3,3B	22562.5	19697	21803	26188	1.2	0.263	0.032472	0.142003	1.106	0.146	0.236902	0.331612	#N/A
FBgn0004832	Xpac	255	150	194	393	230	377	284	250	298	372	308	261	257	201	249	248	220	243	Xpac	262.22	314	236	237	1.003	0.005	0.979319	0.994006	0.755	-0.405	0.0337999	0.0768763	#N/A
FBgn0004837	Su(H)	362	195	413	649	474	676	542	547	503	528	401	556	424	415	446	473	481	410	Su(H)	459.55	495	428	455	1.06	0.084	0.580175	0.833534	0.863	-0.213	0.171526	0.259964	#N/A
FBgn0004838	Hrb27C	20987	9569	24270	42419	37227	47228	33321	32863	37541	30610	19674	32703	27730	32612	31188	29085	28925	30610	Hrb27C	29237.3	27662	30510	29540	0.969	-0.046	0.80635	0.94568	1.102	0.14	0.457794	0.554475	#N/A
FBgn0004839	otk	62	51	71	91	69	73	20	4	26	90	105	96	59	60	48	17	4	21	otk	55.7	97	56	14	0.283	-1.821	0.000236347	0.00624946	0.601	-0.735	0.122416	0.200644	otk
FBgn0004841	TkR86C	7	0	0	0	2	9	0	3	0	10	0	0	0	2	6	0	3	0	TkR86C	2.28	3	3	1	0.825	-0.277	0.720885	NA	0.928	-0.108	0.888945	NA	TkR86C
FBgn0004842	RYa-R	5	0	0	1	0	1	2	0	1	7	0	0	1	0	1	2	0	1	RYa-R	1.24	2	1	1	1.172	0.229	0.792424	NA	0.582	-0.782	0.366386	NA	RYa-R
FBgn0004852	Ac76E	101	64	123	228	256	405	189	200	190	147	132	166	149	224	267	165	176	155	Ac76E	175.7	148	213	165	0.778	-0.362	0.160566	0.42391	1.425	0.511	0.0535868	0.108517	#N/A
FBgn0004854	B-H2	3	0	2	4	7	73	0	0	0	4	0	3	3	6	48	0	0	0	B-H2	7.11	2	19	0	0.124	-3.014	0.00113157	0.0181648	3.561	1.832	0.0477294	0.0998485	#N/A
FBgn0004855	RpII15	483	386	611	925	621	821	620	630	708	704	794	823	605	544	542	541	554	577	RpII15	631.69	774	564	557	0.989	-0.016	0.87613	0.967009	0.73	-0.454	1.29824e-05	8.46869e-05	#N/A
FBgn0004856	Bx42	1460	1047	1497	3067	2401	2775	2626	2461	2451	2129	2153	2017	2005	2103	1833	2292	2166	1998	Bx42	2077.42	2100	1980	2152	1.087	0.12	0.170906	0.439747	0.943	-0.084	0.345804	0.443269	#N/A
FBgn0004858	elB	32	24	41	108	88	118	124	142	122	47	49	55	71	77	78	108	125	99	elB	78.84	50	75	111	1.468	0.554	0.00772296	0.0575781	1.474	0.559	0.0206555	0.0521547	#N/A
FBgn0004859	ci	1377	743	1944	2416	2137	3162	1025	853	1672	2008	1528	2619	1579	1872	2088	895	751	1363	ci	1633.75	2052	1846	1003	0.551	-0.86	0.00212233	0.026664	0.902	-0.149	0.593693	0.676449	#N/A
FBgn0004860	ph-d	346	262	641	1196	989	1467	958	1040	1208	505	539	864	782	866	969	836	915	985	ph-d	806.73	636	872	912	1.045	0.064	0.778521	0.93462	1.363	0.447	0.0500249	0.103196	#N/A
FBgn0004861	ph-p	380	212	614	703	689	890	553	635	733	554	436	827	460	604	588	483	559	598	ph-p	567.51	606	551	547	0.993	-0.01	0.970479	0.991831	0.908	-0.139	0.589269	0.672367	#N/A
FBgn0004862	bap	0	0	0	0	0	0	0	0	0	0	0	0	0	0	0	0	0	0	bap	0	0	0	0	NA	NA	NA	NA	NA	NA	NA	NA	#N/A
FBgn0004863	C15	0	0	1	1	1	3	0	0	0	0	0	1	1	1	2	0	0	0	C15	0.54	0	1	0	0.484	-1.047	0.215204	NA	1.421	0.507	0.543607	NA	#N/A
FBgn0004864	hop	1492	1115	2230	4715	5361	15023	3411	3202	4480	2176	2292	3005	3082	4696	9921	2977	2818	3653	hop	3846.81	2491	5900	3149	0.548	-0.867	0.0210954	0.10557	2.282	1.19	0.0015546	0.00600604	#N/A
FBgn0004865	Eip78C	2647	1381	2780	1336	1857	2413	979	611	1757	3861	2839	3746	873	1627	1593	855	538	1433	Eip78C	1929.39	3482	1364	942	0.701	-0.512	0.166565	0.433469	0.407	-1.296	0.00045848	0.00207603	#N/A
FBgn0004867	RpS2	63906	56036	64047	106590	70713	87692	68231	68086	73846	93208	115213	86300	69680	61947	57909	59556	59926	60212	RpS2	73772.4	98240	63179	59898	0.948	-0.077	0.547071	0.811996	0.644	-0.634	6.19758e-07	5.1473e-06	#N/A
FBgn0004868	Gdi	19315	13214	20737	35075	29080	33559	29896	24005	30282	28171	27169	27942	22929	25475	22161	26095	21128	24691	Gdi	25084.6	27761	23522	23971	1.019	0.027	0.784014	0.937946	0.848	-0.238	0.0167569	0.0440708	#N/A
FBgn0004870	bab1	0	0	0	9	0	0	2	0	2	0	0	0	6	0	0	2	0	2	bab1	1.03	0	2	1	0.869	-0.202	0.780253	NA	1.46	0.546	0.443364	NA	#N/A
FBgn0004872	piwi	6	0	0	57	7	26	77	23	13	9	0	0	37	6	17	67	20	11	piwi	18.6	3	20	33	1.4	0.486	0.580722	0.833899	2.962	1.567	0.07856	0.144605	#N/A
FBgn0004875	enc	1254	668	1653	4684	4515	6717	4692	5251	4797	1829	1373	2227	3062	3955	4436	4095	4622	3911	enc	3279.03	1810	3818	4209	1.101	0.139	0.508349	0.787342	2.087	1.061	5.20833e-07	4.38008e-06	#N/A
FBgn0004876	cdi	832	424	1122	2536	2182	3418	1498	1664	2318	1213	872	1512	1658	1912	2257	1308	1465	1890	cdi	1565.08	1199	1942	1554	0.803	-0.316	0.193327	0.477079	1.604	0.682	0.00518635	0.0167668	#N/A
FBgn0004878	cas	9	9	19	5	2	3	1	6	1	13	19	26	3	2	2	1	5	1	cas	7.91	19	2	2	0.994	-0.008	0.991573	0.998314	0.185	-2.436	0.00114203	0.00458667	#N/A
FBgn0004880	scrt	6	1	13	6	4	9	5	0	0	9	2	18	4	4	6	4	0	0	scrt	5.12	10	5	1	0.548	-0.867	0.339445	0.65376	0.611	-0.711	0.431565	0.528859	#N/A
FBgn0004882	orb	34	2	9	76	220	1027	10	9	3	50	4	12	50	193	678	9	8	2	orb	111.73	22	307	6	0.057	-4.139	3.06445e-07	3.13899e-05	7.745	2.953	0.000253057	0.00122436	#N/A
FBgn0004885	tok	306	753	443	65	100	148	65	32	125	446	1548	597	42	88	98	57	28	102	tok	334.01	864	76	62	0.84	-0.251	0.659047	0.875123	0.112	-3.16	2.12801e-08	2.23412e-07	#N/A
FBgn0004888	Scsalpha1	7725	7898	7386	11612	8066	9482	8758	8179	9125	11267	16239	9952	7591	7066	6262	7645	7199	7440	Scsalpha1	8962.25	12486	6973	7428	1.065	0.09	0.62868	0.86114	0.562	-0.832	8.41431e-06	5.69469e-05	#N/A
FBgn0004889	tws	2551	1328	3285	7687	6087	8050	6837	6254	6668	3721	2730	4426	5025	5332	5316	5968	5505	5437	tws	4828.91	3626	5224	5637	1.078	0.109	0.523094	0.795875	1.435	0.521	0.00223943	0.00824023	#N/A
FBgn0004892	sob	6	3	9	4	2	3	8	2	5	9	6	12	3	2	2	7	2	4	sob	5.13	9	2	4	1.712	0.776	0.295381	0.604914	0.312	-1.679	0.0235959	0.0579951	#N/A
FBgn0004893	bowl	125	46	61	130	94	197	188	157	188	182	95	82	85	82	130	164	138	153	bowl	123.56	120	99	152	1.504	0.589	0.104252	0.32019	0.834	-0.262	0.476874	0.57243	#N/A
FBgn0004895	FoxL1	0	1	1	0	3	2	2	0	2	0	2	1	0	3	1	2	0	2	FoxL1	1.19	1	1	1	0.942	-0.087	0.924885	NA	1.072	0.1	0.91297	NA	#N/A
FBgn0004896	fd59A	1	0	7	5	1	5	0	6	4	1	0	9	3	1	3	0	5	3	fd59A	2.99	3	2	3	1.071	0.099	0.915028	0.97687	0.807	-0.309	0.73833	0.798517	#N/A
FBgn0004897	fd96Ca	0	0	0	0	0	0	0	0	0	0	0	0	0	0	0	0	0	0	fd96Ca	0	0	0	0	NA	NA	NA	NA	NA	NA	NA	NA	#N/A
FBgn0004898	fd96Cb	9	0	7	0	0	0	0	0	0	13	0	9	0	0	0	0	0	0	fd96Cb	2.51	7	0	0	1.003	0.004	0.995945	0.998856	0.473	-1.081	0.145304	0.228951	#N/A
FBgn0004901	Prat	412	268	438	942	624	1040	511	550	555	601	551	590	616	547	687	446	484	453	Prat	552.67	581	617	461	0.748	-0.42	0.000455444	0.0100229	1.061	0.085	0.484718	0.579922	#N/A
FBgn0004903	Rb97D	729	359	880	1614	1430	2180	1165	1080	1349	1063	738	1186	1055	1253	1440	1017	951	1100	Rb97D	1089.11	996	1249	1023	0.821	-0.285	0.1652	0.431105	1.249	0.32	0.121205	0.199205	#N/A
FBgn0004907	14-3-3zeta	24344	14512	24121	61159	41993	50123	52216	41752	46198	35506	29837	32502	39981	36787	33100	45577	36748	37669	14-3-3zeta	36411.9	32615	36623	39998	1.092	0.127	0.313488	0.625436	1.122	0.166	0.18568	0.276224	#N/A
FBgn0004908	Arl2	536	486	497	2448	1479	1972	2460	2241	2133	782	999	670	1600	1296	1302	2147	1972	1739	Arl2	1389.75	817	1399	1953	1.391	0.476	0.00827955	0.0600922	1.708	0.772	2.44967e-05	0.000151045	#N/A
FBgn0004910	Eip63F-1	124	43	64	84	75	127	207	123	88	181	88	86	55	66	84	181	108	72	Eip63F-1	102.3	118	68	120	1.7	0.766	0.0899167	0.291186	0.595	-0.749	0.100157	0.173886	#N/A
FBgn0004911	asRNA:Eig63F-2	0	5	0	5	0	6	0	0	0	0	10	0	3	0	4	0	0	0	asRNA:Eig63F-2	1.95	3	2	0	0.725	-0.464	0.529273	NA	0.92	-0.121	0.869895	NA	#N/A
FBgn0004913	Gnf1	861	798	941	1964	1733	2092	1485	1598	1580	1256	1641	1268	1284	1518	1381	1296	1406	1288	Gnf1	1371	1388	1394	1330	0.955	-0.067	0.620182	0.855994	1.006	0.009	0.947798	0.960898	#N/A
FBgn0004914	Hnf4	1005	671	1254	1488	1482	1699	1181	1023	2011	1466	1380	1690	973	1298	1122	1031	900	1640	Hnf4	1277.67	1512	1131	1190	1.052	0.073	0.767092	0.930205	0.752	-0.412	0.0951628	0.167363	#N/A
FBgn0004915	TfIIB	907	606	914	2382	1502	2137	1676	1581	1724	1323	1246	1232	1557	1316	1411	1463	1392	1406	TfIIB	1371.64	1267	1428	1420	0.994	-0.009	0.91564	0.97687	1.128	0.173	0.0528527	0.107559	#N/A
FBgn0004919	gol	206	136	244	1184	833	1208	539	310	457	300	280	329	774	730	798	470	273	373	gol	480.7	303	767	372	0.489	-1.031	9.99326e-07	8.94672e-05	2.497	1.32	8.76028e-10	1.09455e-08	#N/A
FBgn0004921	Ggamma1	10523	7166	10984	30116	18884	21745	26961	22560	23255	15348	14734	14800	19687	16543	14360	23533	19856	18961	Ggamma1	17535.9	14961	16863	20783	1.231	0.3	0.0312425	0.13806	1.126	0.172	0.217879	0.31106	#N/A
FBgn0004924	Top1	2456	1980	3751	6726	5516	7436	4898	5431	6165	3582	4071	5054	4397	4832	4910	4275	4780	5027	Top1	4547.68	4236	4713	4694	0.996	-0.006	0.968095	0.991758	1.112	0.153	0.290895	0.387807	#N/A
FBgn0004926	eIF2beta	5244	5246	5467	11036	7020	8682	7634	7644	7964	7648	10786	7367	7214	6150	5733	6663	6728	6494	eIF2beta	7198.16	8600	6366	6628	1.041	0.058	0.731492	0.911104	0.742	-0.43	0.010723	0.0304803	#N/A
FBgn0004956	upd1	11	0	2	2	12	35	1	0	0	16	0	3	1	11	23	1	0	0	upd1	6.06	6	12	0	0.245	-2.029	0.0286575	0.130395	1.458	0.544	0.557626	0.646037	#N/A
FBgn0004957	por	332	247	551	757	656	876	732	665	706	484	508	742	495	575	578	639	585	576	por	575.83	578	549	600	1.091	0.126	0.50895	0.787586	0.948	-0.076	0.69276	0.760592	#N/A
FBgn0004959	phm	13	0	3	0	58	1	0	1	0	19	0	4	0	51	1	0	1	0	phm	8.37	8	17	0	0.428	-1.223	NA	NA	1.397	0.482	NA	NA	#N/A
FBgn0005198	gig	753	600	1153	2275	2267	3197	1998	2531	2393	1098	1234	1554	1487	1986	2111	1744	2228	1951	gig	1710.3	1295	1861	1974	1.06	0.084	0.668856	0.879489	1.43	0.516	0.00906094	0.026614	#N/A
FBgn0005278	Sam-S	5032	3958	3716	9797	6342	7297	7936	9438	7717	7339	8138	5007	6404	5556	4819	6927	8307	6292	Sam-S	6532.15	6828	5593	7175	1.279	0.355	0.0933907	0.298022	0.821	-0.284	0.17989	0.269479	#N/A
FBgn0005322	nmd	1093	789	1107	2571	1673	2151	1626	1468	1642	1594	1622	1492	1681	1466	1420	1419	1292	1339	nmd	1480.55	1569	1522	1350	0.887	-0.173	0.0689415	0.243285	0.971	-0.042	0.661579	0.734299	#N/A
FBgn0005355	Su(fu)	1436	1024	1704	2490	2024	2337	2252	1917	2322	2094	2105	2296	1628	1773	1543	1966	1687	1893	Su(fu)	1887.36	2165	1648	1849	1.122	0.166	0.0860199	0.282427	0.761	-0.394	5.53988e-05	0.000317482	#N/A
FBgn0005386	ash1	494	287	855	1300	1351	2252	884	1120	1304	721	590	1152	850	1184	1487	772	986	1063	ash1	978.2	821	1174	940	0.806	-0.311	0.309851	0.622549	1.414	0.499	0.103909	0.178584	#N/A
FBgn0005390	fs(1)M3	0	0	0	0	0	3	0	0	0	0	0	0	0	0	2	0	0	0	fs(1)M3	0.22	0	1	0	0.633	-0.661	0.321369	NA	1.522	0.606	0.34346	NA	#N/A
FBgn0005391	Yp2	18	20	18	10	11	15	2	9	8	26	41	24	7	10	10	2	8	7	Yp2	14.88	30	9	6	0.668	-0.582	0.328552	0.642636	0.324	-1.626	0.00397779	0.0134246	#N/A
FBgn0005411	U2af50	1679	1457	1963	4316	2918	3968	3384	3058	3120	2449	2996	2645	2821	2556	2620	2954	2692	2544	U2af50	2697.43	2697	2666	2730	1.024	0.034	0.749382	0.920751	0.99	-0.015	0.889971	0.916988	#N/A
FBgn0005427	ewg	868	444	1094	3035	2434	3681	1803	2134	2460	1266	913	1474	1984	2132	2431	1574	1878	2006	ewg	1739.77	1218	2182	1819	0.835	-0.26	0.188101	0.467902	1.777	0.83	2.93903e-05	0.000178699	#N/A
FBgn0005533	RpS17	39798	36392	39243	67903	41476	49206	41127	44733	46409	58046	74824	52878	44389	36334	32494	35898	39372	37841	RpS17	45786.3	61916	37739	37704	0.999	-0.001	0.993531	0.998443	0.612	-0.708	2.23568e-05	0.000139273	#N/A
FBgn0005536	Mbs	1257	710	1657	4172	4058	5578	4177	5176	5122	1833	1460	2233	2727	3555	3684	3646	4556	4176	Mbs	3096.63	1842	3322	4126	1.239	0.309	0.112485	0.337098	1.79	0.84	1.83915e-05	0.000116887	#N/A
FBgn0005558	ey	11	10	12	16	22	40	12	18	17	16	21	16	10	19	26	10	16	14	ey	16.57	18	18	13	0.736	-0.443	0.37694	0.688255	1.067	0.094	0.855508	0.891661	#N/A
FBgn0005561	sv	11	1	12	10	10	14	3	3	1	16	2	16	7	9	9	3	3	1	sv	7.21	11	8	2	0.348	-1.522	0.0444803	0.176709	0.748	-0.419	0.566288	0.653741	#N/A
FBgn0005564	Shal	13	3	20	51	40	56	41	40	64	19	6	27	33	35	37	36	35	52	Shal	31.18	17	35	41	1.16	0.214	0.617429	0.853308	1.859	0.894	0.0552398	0.111066	#N/A
FBgn0005585	Calr	56565	45915	68566	101002	68302	73154	67842	65078	76810	82501	94403	92389	66027	59835	48308	59217	57279	62629	Calr	69176.5	89764	58057	59708	1.028	0.04	0.753221	0.92354	0.648	-0.626	1.0436e-06	8.35618e-06	#N/A
FBgn0005586	Rab3	6	5	5	7	8	50	2	2	9	9	10	7	5	7	33	2	2	7	Rab3	9.02	9	15	4	0.352	-1.508	0.06131	0.222856	1.547	0.629	0.435114	0.532231	#N/A
FBgn0005590	scw	0	0	0	0	0	3	0	0	0	0	0	0	0	0	2	0	0	0	scw	0.22	0	1	0	0.633	-0.661	0.321369	NA	1.522	0.606	0.34346	NA	#N/A
FBgn0005592	btl	292	345	350	4496	3465	3970	4425	4429	3943	426	709	472	2939	3035	2622	3862	3898	3215	btl	2353.19	536	2865	3658	1.273	0.349	0.0757906	0.259873	5.263	2.396	8.78637e-33	6.70477e-31	#N/A
FBgn0005593	RpL7	69463	61858	66852	126574	79344	93668	77020	75680	82104	101313	127183	90080	82744	69508	61855	67228	66610	66945	RpL7	81496.2	106192	71369	66928	0.938	-0.092	0.559594	0.819202	0.674	-0.569	0.000308117	0.00146153	#N/A
FBgn0005596	yem	368	254	526	834	794	1151	640	692	827	537	522	709	545	696	760	559	609	674	yem	623.4	589	667	614	0.922	-0.118	0.539369	0.80753	1.128	0.174	0.369755	0.467591	#N/A
FBgn0005612	Sox14	1293	842	2137	2510	2807	3401	2683	2019	2835	1886	1731	2879	1641	2459	2246	2342	1777	2312	Sox14	2141.43	2165	2115	2144	1.013	0.019	0.939067	0.983982	0.977	-0.034	0.89083	0.917455	#N/A
FBgn0005613	Sox15	9	0	4	12	24	23	13	11	19	13	0	5	8	21	15	11	10	15	Sox15	11.01	6	15	12	0.859	-0.22	0.755999	0.92515	1.928	0.947	0.19856	0.290068	#N/A
FBgn0005614	trpl	0	0	0	0	4	7	0	0	0	0	0	0	0	4	5	0	0	0	trpl	0.9	0	3	0	0.539	-0.892	0.212376	NA	1.815	0.86	0.220751	NA	#N/A
FBgn0005616	msl-2	518	258	521	849	644	1042	743	635	726	756	530	702	555	564	688	649	559	592	msl-2	621.63	663	602	600	0.995	-0.007	0.968933	0.991815	0.908	-0.14	0.423872	0.521752	#N/A
FBgn0005617	msl-1	683	426	900	1657	1430	1756	1263	1348	1365	996	876	1213	1083	1253	1160	1102	1186	1113	msl-1	1109.13	1028	1165	1134	0.974	-0.039	0.779199	0.93501	1.129	0.175	0.208163	0.300658	#N/A
FBgn0005619	Hdc	44	23	31	275	216	289	335	348	259	64	47	42	180	189	191	292	306	211	Hdc	169.22	51	187	270	1.438	0.525	0.0199049	0.101488	3.539	1.823	2.97331e-12	4.94247e-11	#N/A
FBgn0005624	Psc	624	401	987	1481	1371	1601	1056	1184	1348	910	824	1330	968	1201	1057	922	1042	1099	Psc	1039.33	1021	1075	1021	0.95	-0.074	0.718359	0.904211	1.05	0.071	0.730287	0.791928	#N/A
FBgn0005626	ple	12331	21	206	5	7	23	23	6	13	17985	43	278	3	6	15	20	5	11	ple	2040.7	6102	8	12	1.054	0.076	NA	NA	0.035	-4.846	NA	NA	#N/A
FBgn0005630	lola	3962	1816	3925	12981	9791	13880	11000	12593	12135	5779	3734	5289	8486	8577	9166	9602	11084	9895	lola	7956.68	4934	8743	10194	1.164	0.22	0.183693	0.460752	1.763	0.818	7.92879e-07	6.45314e-06	#N/A
FBgn0005631	robo1	493	285	857	879	918	1323	726	798	952	719	586	1155	575	804	874	634	702	776	robo1	758.29	820	751	704	0.939	-0.09	0.750084	0.921099	0.916	-0.126	0.657137	0.730193	#N/A
FBgn0005632	faf	4174	2795	6457	14007	14122	20351	10802	14475	14645	6088	5747	8700	9157	12371	13439	9429	12740	11941	faf	9956.91	6845	11656	11370	0.976	-0.035	0.873468	0.965801	1.689	0.757	0.000643061	0.00279176	#N/A
FBgn0005633	fln	0	0	0	0	0	0	0	0	0	0	0	0	0	0	0	0	0	0	fln	0	0	0	0	NA	NA	NA	NA	NA	NA	NA	NA	#N/A
FBgn0005636	nvy	28	24	3	27	20	36	14	8	22	41	49	4	18	18	24	12	7	18	nvy	21.15	31	20	12	0.689	-0.538	0.448939	0.748905	0.685	-0.547	0.440642	0.537327	#N/A
FBgn0005638	slbo	9	0	0	2	46	5	2	2	2	13	0	0	1	40	3	2	2	2	slbo	7.02	4	15	2	0.355	-1.495	NA	NA	1.937	0.954	NA	NA	#N/A
FBgn0005640	Eip63E	1301	888	1748	3694	3133	3983	3254	3056	3718	1898	1826	2355	2415	2745	2630	2840	2690	3032	Eip63E	2492.22	2026	2597	2854	1.099	0.136	0.265666	0.57133	1.278	0.354	0.00412858	0.0138554	#N/A
FBgn0005642	wdn	422	345	628	1176	925	1306	824	888	950	615	709	846	769	810	862	719	782	775	wdn	765.33	723	814	759	0.932	-0.101	0.45874	0.756204	1.123	0.167	0.229752	0.323622	#N/A
FBgn0005648	Pabp2	2447	1151	2481	5266	3495	4460	3641	3836	4080	3569	2367	3343	3442	3062	2945	3178	3376	3327	Pabp2	3178.79	3093	3150	3294	1.045	0.064	0.693893	0.893395	1.017	0.025	0.877986	0.908178	#N/A
FBgn0005649	Rox8	3339	2090	4429	9247	7768	9245	7343	6679	8079	4870	4297	5968	6045	6805	6105	6409	5879	6587	Rox8	5885.05	5045	6318	6292	0.996	-0.006	0.964966	0.991206	1.25	0.322	0.017374	0.045402	#N/A
FBgn0005654	Orc3	0	0	0	0	0	0	0	0	0	0	0	0	0	0	0	0	0	0	Orc3	0	0	0	0	NA	NA	NA	NA	NA	NA	NA	NA	#N/A
FBgn0005655	PCNA	1159	1019	801	2872	1706	1923	1373	1919	1680	1690	2095	1079	1877	1495	1270	1198	1689	1370	PCNA	1529.33	1621	1547	1419	0.919	-0.122	0.65579	0.873731	0.956	-0.065	0.812567	0.858925	#N/A
FBgn0005658	Ets65A	0	2	2	1	6	4	0	0	0	0	4	3	1	5	3	0	0	0	Ets65A	1.71	2	3	0	0.316	-1.662	0.0717981	NA	1.185	0.245	0.791613	NA	#N/A
FBgn0005659	Ets98B	70	110	40	1	5	19	3	1	11	102	226	54	1	4	13	3	1	9	Ets98B	45.8	127	6	4	0.81	-0.304	0.712377	0.902678	0.096	-3.381	3.07044e-05	0.000185795	#N/A
FBgn0005660	Ets21C	84	67	146	277	208	266	171	188	128	123	138	197	181	182	176	149	165	104	Ets21C	157.23	153	180	139	0.781	-0.356	0.17756	0.45084	1.171	0.228	0.397147	0.495834	#N/A
FBgn0005664	Crys	0	0	0	0	0	1	1	0	0	0	0	0	0	0	1	1	0	0	Crys	0.17	0	0	0	1.046	0.065	0.921183	NA	1.169	0.225	0.71931	NA	#N/A
FBgn0005666	bt	808	600	2416	60	19	150	122	131	157	1178	1234	3255	39	17	99	106	115	128	bt	685.81	1889	52	116	2.048	1.034	NA	NA	0.039	-4.67	NA	NA	#N/A
FBgn0005670	Cyp4d1	2483	5871	670	64	50	68	364	138	399	3622	12071	903	42	44	45	318	121	325	Cyp4d1	1943.38	5532	44	255	4.325	2.113	0.00106696	0.0173553	0.016	-6	1.33688e-20	4.7501e-19	#N/A
FBgn0005671	Vha55	15983	9957	17956	40746	32721	42882	31929	27888	32755	23312	20472	24195	26636	28665	28318	27870	24546	26708	Vha55	25635.6	22660	27873	26375	0.946	-0.08	0.369234	0.682124	1.229	0.298	0.000788578	0.00332976	#N/A
FBgn0005672	spi	995	608	1342	3620	2216	3112	2800	2509	2615	1451	1250	1808	2366	1941	2055	2444	2208	2132	spi	1961.88	1503	2121	2261	1.066	0.092	0.564385	0.823439	1.406	0.491	0.00220766	0.00815501	#N/A
FBgn0005674	GluProRS	3286	3257	4444	8089	6921	8961	6201	7632	7095	4793	6697	5988	5288	6063	5918	5413	6717	5785	GluProRS	5851.21	5826	5756	5972	1.037	0.053	0.726638	0.908089	0.988	-0.017	0.911139	0.933218	#N/A
FBgn0005677	dac	28	1	27	16	19	55	4	3	2	41	2	36	10	17	36	3	3	2	dac	16.72	26	21	3	0.223	-2.165	0.00672587	0.0532914	0.835	-0.261	0.738887	0.798892	#N/A
FBgn0005683	pie	141	93	143	266	160	272	126	163	153	206	191	193	174	140	180	110	143	125	pie	162.38	197	165	126	0.766	-0.384	0.0391326	0.162103	0.841	-0.25	0.184602	0.27498	#N/A
FBgn0005694	Aef1	658	536	905	1662	1193	1588	1074	1153	1327	960	1102	1219	1086	1045	1049	937	1015	1082	Aef1	1055.08	1094	1060	1011	0.954	-0.067	0.552265	0.814642	0.969	-0.045	0.695814	0.763354	#N/A
FBgn0005695	gcl	562	448	850	1177	983	1315	977	745	1104	820	921	1145	769	861	868	853	656	900	gcl	865.97	962	833	803	0.964	-0.052	0.773767	0.932267	0.866	-0.207	0.25732	0.352882	#N/A
FBgn0005696	PolA2	251	206	142	404	271	300	212	298	257	366	424	191	264	237	198	185	262	210	PolA2	259.72	327	233	219	0.941	-0.088	0.783823	0.937884	0.723	-0.469	0.145783	0.22945	#N/A
FBgn0005771	noc	416	340	311	198	161	287	261	239	279	607	699	419	129	141	190	228	210	227	noc	316.72	575	153	222	1.436	0.522	0.0366198	0.154439	0.274	-1.868	5.62789e-14	1.1522e-12	#N/A
FBgn0005775	Con	3	0	12	2	2	7	0	0	0	4	0	16	1	2	5	0	0	0	Con	3.14	7	3	0	0.384	-1.382	0.135833	0.380493	0.554	-0.851	0.358668	0.456311	#N/A
FBgn0005777	PpD3	1871	1327	2109	4498	3352	4121	3661	3282	3485	2729	2728	2842	2940	2936	2721	3196	2889	2842	PpD3	2869.23	2766	2866	2976	1.038	0.054	0.452371	0.75074	1.035	0.05	0.492137	0.586848	#N/A
FBgn0005778	PpD5	21	0	0	15	60	195	0	0	0	31	0	0	10	53	129	0	0	0	PpD5	24.64	10	64	0	0.209	-2.261	0.0137679	0.0812357	2.549	1.35	0.141314	0.223873	#N/A
FBgn0005779	PpD6	3	0	0	1	6	60	0	0	0	4	0	0	1	5	40	0	0	0	PpD6	5.55	1	15	0	0.255	-1.972	0.0281499	0.129006	2.751	1.46	0.103249	0.177979	#N/A
FBgn0008635	betaCOP	4876	3962	5610	9956	8953	11332	7888	8367	8822	7112	8146	7559	6508	7843	7483	6885	7364	7193	betaCOP	7343.83	7606	7278	7147	0.982	-0.026	0.784724	0.938597	0.957	-0.063	0.507373	0.601234	#N/A
FBgn0008636	hbn	2	0	3	1	1	4	0	0	0	3	0	4	1	1	3	0	0	0	hbn	1.24	2	2	0	0.434	-1.204	0.18939	NA	0.761	-0.394	0.669703	NA	#N/A
FBgn0008646	E5	0	0	3	0	0	2	2	0	0	0	0	4	0	0	1	2	0	0	E5	0.79	1	0	1	1.038	0.054	0.939772	NA	0.812	-0.301	0.671714	NA	#N/A
FBgn0008651	lbl	0	8	10	0	1	0	0	0	0	0	16	13	0	1	0	0	0	0	lbl	3.42	10	0	0	0.923	-0.115	0.890708	0.970262	0.356	-1.489	0.0773384	0.14303	#N/A
FBgn0010014	CanB	2	0	4	4	2	2	0	3	0	3	0	5	3	2	1	0	3	0	CanB	1.85	3	2	1	0.712	-0.49	0.597464	NA	0.813	-0.299	0.746942	NA	#N/A
FBgn0010015	CanA1	0	0	49	0	1	3	0	0	1	0	0	66	0	1	2	0	0	1	CanA1	7.74	22	1	0	0.931	-0.103	NA	NA	0.406	-1.301	NA	NA	#N/A
FBgn0010019	Cyp4g1	3138	1	294	1	0	88	3	1679	1	4577	2	396	1	0	58	3	1478	1	Cyp4g1	723.89	1658	20	494	1.467	0.553	0.515957	0.791986	0.431	-1.214	0.154033	0.239649	#N/A
FBgn0010038	GstD2	143	351	15	109	37	64	506	387	115	209	722	20	71	32	42	442	341	94	GstD2	219.16	317	48	292	3.859	1.948	0.012462	0.0765492	0.243	-2.04	0.00893351	0.0262805	#N/A
FBgn0010039	GstD3	1465	4081	2042	5558	3845	4623	13294	11688	10046	2137	8391	2751	3633	3368	3053	11604	10287	8191	GstD3	5935.1	4426	3351	10027	2.807	1.489	0.00061588	0.0122509	0.77	-0.377	0.386073	0.484509	#N/A
FBgn0010040	GstD4	269	109	30	67	51	104	111	79	113	392	224	40	44	45	69	97	70	92	GstD4	119.18	219	53	86	1.539	0.622	0.314303	0.626184	0.287	-1.802	0.00351122	0.0120612	#N/A
FBgn0010041	GstD5	376	153	215	166	93	163	511	372	297	548	315	290	109	81	108	446	327	242	GstD5	273.99	384	99	338	3.26	1.705	6.2256e-07	5.89876e-05	0.271	-1.882	4.29316e-08	4.30451e-07	#N/A
FBgn0010042	GstD6	34	25	4	4	6	6	29	18	6	50	51	5	3	5	4	25	16	5	GstD6	18.25	35	4	15	2.744	1.456	0.060766	0.221374	0.187	-2.42	0.0018256	0.0069052	#N/A
FBgn0010043	GstD7	165	2215	43	126	101	53	300	227	109	241	4554	58	82	88	35	262	200	89	GstD7	623.24	1618	68	184	1.898	0.924	NA	NA	0.104	-3.27	NA	NA	#N/A
FBgn0010044	GstD8	4	0	0	3	0	5	9	0	1	6	0	0	2	0	3	8	0	1	GstD8	2.2	2	2	3	1.174	0.231	0.789536	NA	0.966	-0.049	0.954283	NA	#N/A
FBgn0010051	Itpr	2604	2129	3516	21560	20003	31929	17080	24058	21899	3798	4377	4738	14094	17523	21085	14909	21175	17856	Itpr	13283.8	4304	17567	17980	1.023	0.033	0.863373	0.962766	4.019	2.007	2.44774e-25	1.22602e-23	#N/A
FBgn0010052	Jhe	146	18	7	7	15	11	0	7	7	213	37	9	5	13	7	0	6	6	Jhe	32.91	86	8	4	0.659	-0.601	0.491543	0.777307	0.19	-2.394	0.00579052	0.0184472	#N/A
FBgn0010053	Jheh1	1143	976	1142	714	594	776	250	317	587	1667	2007	1539	467	520	512	218	279	479	Jheh1	854.22	1738	500	325	0.658	-0.603	0.034601	0.148123	0.296	-1.754	6.33364e-10	8.08232e-09	#N/A
FBgn0010078	RpL23	57674	53756	55764	94338	58102	68566	64302	63789	70335	84119	110525	75139	61670	50899	45279	56127	56144	57349	RpL23	66361.3	89928	52616	56540	1.074	0.103	0.550059	0.813341	0.588	-0.767	8.45241e-06	5.71707e-05	#N/A
FBgn0010097	gammaTub37C	36	14	23	172	156	195	59	64	56	53	29	31	112	137	129	51	56	46	gammaTub37C	71.52	38	126	51	0.414	-1.272	3.54765e-06	0.000260238	3.225	1.689	2.03485e-08	2.14026e-07	#N/A
FBgn0010100	mAcon1	5630	4994	6605	10067	8047	9836	7310	6930	7149	8211	10268	8900	6581	7049	6495	6381	6099	5829	mAcon1	7312.7	9126	6708	6103	0.91	-0.136	0.169934	0.438115	0.736	-0.442	8.28377e-06	5.61302e-05	#N/A
FBgn0010105	comm	152	103	203	222	139	244	83	60	106	222	212	274	145	122	161	72	53	86	comm	149.63	236	143	70	0.502	-0.996	8.51205e-05	0.00305306	0.611	-0.712	0.00393748	0.0133044	#N/A
FBgn0010109	dpn	0	5	1	2	0	1	0	0	2	0	10	1	1	0	1	0	0	2	dpn	1.69	4	1	1	0.962	-0.056	0.949181	NA	0.533	-0.909	0.30062	NA	#N/A
FBgn0010113	hdc	1742	644	1765	3937	3979	5994	3203	5067	4570	2541	1324	2378	2574	3486	3958	2796	4460	3726	hdc	3026.95	2081	3339	3661	1.094	0.129	0.659441	0.875246	1.584	0.664	0.023852	0.0585613	#N/A
FBgn0010114	hig	4	6	5	1	3	2	4	4	3	6	12	7	1	3	1	3	4	2	hig	4.33	8	2	3	1.739	0.798	0.302604	0.613619	0.267	-1.905	0.013172	0.0361143	#N/A
FBgn0010173	RpA-70	2300	1586	2018	5439	3987	4517	4642	4561	4441	3355	3261	2719	3556	3493	2983	4052	4014	3621	RpA-70	3450.35	3112	3344	3896	1.164	0.22	0.0666726	0.237555	1.075	0.104	0.389126	0.487425	#N/A
FBgn0010194	Wnt5	131	139	208	236	176	271	189	213	157	191	286	280	154	154	179	165	187	128	Wnt5	191.67	252	162	160	0.985	-0.022	0.927381	0.980469	0.65	-0.621	0.010245	0.0293905	#N/A
FBgn0010197	Gyc32E	0	0	2	4	0	4	0	0	0	0	0	3	3	0	3	0	0	0	Gyc32E	0.88	1	2	0	0.663	-0.592	0.409381	NA	1.179	0.238	0.738256	NA	Gyc32E
FBgn0010198	RpS15Aa	31725	28053	28474	58996	35105	45239	35875	36696	36372	46272	57678	38367	38567	30753	29874	31314	32298	29657	RpS15Aa	37197.8	47439	33065	31090	0.941	-0.088	0.605985	0.848424	0.699	-0.516	0.00251111	0.00907256	#N/A
FBgn0010213	Sod2	2559	2652	2418	4819	3291	3793	3667	3659	3725	3732	5453	3258	3150	2883	2505	3201	3220	3037	Sod2	3382.19	4148	2846	3153	1.106	0.146	0.464727	0.761954	0.69	-0.536	0.00730603	0.0223485	#N/A
FBgn0010215	alpha-Cat	4756	3125	5699	17800	11182	14949	13690	11558	12421	6937	6425	7679	11636	9796	9872	11950	10173	10128	alpha-Cat	9399.43	7014	10435	10750	1.03	0.043	0.720885	0.905746	1.485	0.57	1.99434e-06	1.50469e-05	#N/A
FBgn0010217	ATPsynbeta	28537	28678	24952	55174	38042	45658	41644	36908	39416	41622	58963	33622	36068	33326	30151	36350	32485	32139	ATPsynbeta	37191.7	44736	33182	33658	1.014	0.02	0.919834	0.977738	0.744	-0.426	0.0347886	0.0786845	#N/A
FBgn0010220	Dbp45A	357	304	346	840	543	733	638	521	593	521	625	466	549	476	484	557	459	484	Dbp45A	513.31	537	503	500	0.993	-0.01	0.947414	0.986544	0.94	-0.089	0.571676	0.65809	#N/A
FBgn0010222	Nmdmc	2415	931	1182	4665	4109	4740	4213	2497	4198	3522	1914	1593	3050	3600	3130	3677	2198	3423	Nmdmc	2900.73	2343	3260	3099	0.952	-0.071	0.822888	0.950422	1.377	0.462	0.143529	0.226733	#N/A
FBgn0010223	Galphaf	29	25	26	265	159	238	229	147	172	42	51	35	173	139	157	200	129	140	Galphaf	118.66	43	156	156	0.998	-0.003	0.992256	0.998443	3.565	1.834	4.23132e-10	5.53626e-09	#N/A
FBgn0010225	Gel	28270	27744	22666	20248	17315	21391	13181	14012	17725	41232	57043	30541	13236	15168	14126	11505	12333	14452	Gel	23293.1	42939	14177	12763	0.902	-0.149	0.497883	0.781788	0.335	-1.576	8.36814e-13	1.50309e-11	#N/A
FBgn0010226	GstS1	3036	2371	1156	1822	1649	3132	484	364	768	4428	4875	1558	1191	1445	2068	422	320	626	GstS1	1881.51	3620	1568	456	0.312	-1.678	7.93784e-05	0.00289647	0.453	-1.142	0.00714819	0.0219603	#N/A
FBgn0010228	HmgZ	7215	4364	5340	8394	5611	6430	6136	6195	6446	10523	8973	7195	5487	4915	4246	5356	5453	5256	HmgZ	6378.27	8897	4883	5355	1.096	0.132	0.409295	0.715599	0.551	-0.859	8.09007e-08	7.82178e-07	#N/A
FBgn0010235	Klc	4278	3048	5125	18669	12481	15835	16523	14306	15075	6240	6267	6906	12204	10934	10457	14422	12592	12292	Klc	10257	6471	11198	13102	1.169	0.226	0.0238136	0.114576	1.728	0.789	4.30891e-15	9.93759e-14	#N/A
FBgn0010238	Lac	1131	824	1328	17184	10733	14381	6374	4971	4151	1650	1694	1789	11233	9402	9497	5564	4375	3385	Lac	5398.82	1711	10044	4441	0.446	-1.166	2.64606e-10	5.47013e-08	5.765	2.527	4.0348e-42	5.21315e-40	#N/A
FBgn0010240	Lcch3	0	3	0	2	1	2	2	2	1	0	6	0	1	1	1	2	2	1	Lcch3	1.55	2	1	2	1.111	0.152	0.869919	NA	0.79	-0.339	0.714375	NA	Lcch3
FBgn0010241	Mdr50	40	62	208	7	7	15	51	17	54	58	127	280	5	6	10	45	15	44	Mdr50	65.58	155	7	35	3.838	1.94	0.00261327	0.0300751	0.069	-3.855	1.80819e-09	2.18481e-08	#N/A
FBgn0010246	Myo61F	12335	11193	12873	98703	69111	87899	83629	83640	71065	17991	23013	17346	64524	60543	58046	72997	73616	57944	Myo61F	49557.8	19450	61038	68186	1.116	0.159	0.281323	0.590237	3.116	1.64	1.06684e-28	6.18879e-27	#N/A
FBgn0010247	Parp	1362	613	1275	3084	2169	2733	1879	1624	1634	1987	1260	1718	2016	1900	1805	1640	1429	1332	Parp	1676.4	1655	1907	1467	0.771	-0.375	0.0372201	0.156506	1.149	0.201	0.26597	0.362593	#N/A
FBgn0010258	Rbp4	92	15	19	94	164	597	7	10	14	134	31	26	61	144	394	6	9	11	Rbp4	90.7	64	200	9	0.081	-3.628	4.45564e-07	4.44391e-05	2.625	1.392	0.0500998	0.103269	#N/A
FBgn0010263	Rbp9	32	0	48	46	33	129	40	50	33	47	0	65	30	29	85	35	44	27	Rbp9	40.15	37	48	35	0.795	-0.332	0.683807	0.887139	1.206	0.27	0.740648	0.800469	#N/A
FBgn0010265	RpS13	43344	41896	48911	83833	54102	64433	59066	54283	60571	63218	86140	65905	54803	47395	42549	51557	47778	49388	RpS13	56525.9	71754	48249	49574	1.027	0.039	0.795383	0.942895	0.674	-0.569	0.000145256	0.000751394	#N/A
FBgn0010269	Dsor1	963	783	1200	2127	1669	2194	1960	1717	1962	1405	1610	1617	1390	1462	1449	1711	1511	1600	Dsor1	1528.29	1544	1434	1607	1.121	0.165	0.061068	0.222332	0.929	-0.106	0.23978	0.334745	#N/A
FBgn0010278	Ssrp	2339	1843	2690	4720	3612	4245	3556	3537	3554	3411	3789	3625	3086	3164	2803	3104	3113	2898	Ssrp	3221.48	3608	3018	3038	1.007	0.01	0.896304	0.971926	0.837	-0.257	0.000994643	0.00409453	#N/A
FBgn0010280	Taf4	1977	977	2191	3827	3634	5303	2667	3171	3449	2883	2009	2952	2502	3184	3502	2328	2791	2812	Taf4	2773.65	2615	3063	2644	0.865	-0.21	0.289007	0.597699	1.168	0.224	0.257652	0.353114	#N/A
FBgn0010282	TfIIFalpha	1538	1148	1505	3901	2917	3635	3314	3052	3042	2243	2360	2028	2550	2555	2400	2893	2686	2480	TfIIFalpha	2466.3	2210	2502	2686	1.074	0.102	0.264991	0.570786	1.133	0.18	0.0542114	0.10954	#N/A
FBgn0010287	Trf	92	91	91	192	151	217	120	133	92	134	187	123	126	132	143	105	117	75	Trf	126.87	148	134	99	0.744	-0.427	0.100471	0.311864	0.912	-0.133	0.613888	0.692864	#N/A
FBgn0010288	Uch	3204	2202	4015	8306	5661	7233	7061	5458	6639	4673	4527	5410	5430	4959	4776	6163	4804	5413	Uch	5128.49	4870	5055	5460	1.08	0.111	0.37661	0.688101	1.037	0.053	0.672475	0.7432	#N/A
FBgn0010292	bys	607	436	517	1363	690	1186	643	775	728	885	896	697	891	604	783	561	682	594	bys	732.67	826	759	612	0.807	-0.309	0.107134	0.326486	0.922	-0.117	0.542087	0.632027	#N/A
FBgn0010294	ng2	0	446	0	0	0	0	0	0	0	0	917	0	0	0	0	0	0	0	ng2	101.89	306	0	0	1	0	NA	NA	0.476	-1.072	NA	NA	#N/A
FBgn0010295	ng3	3	4198	0	0	2	0	0	0	1	4	8631	0	0	2	0	0	0	1	ng3	959.8	2878	1	0	1	0	NA	NA	0.476	-1.072	NA	NA	#N/A
FBgn0010296	ng4	0	0	0	0	0	0	0	0	0	0	0	0	0	0	0	0	0	0	ng4	0	0	0	0	NA	NA	NA	NA	NA	NA	NA	NA	#N/A
FBgn0010300	brat	1443	820	2679	1719	1872	2002	1230	1750	1826	2105	1686	3610	1124	1640	1322	1074	1540	1489	brat	1732.1	2467	1362	1368	1.004	0.006	0.984077	0.995924	0.561	-0.834	0.00622974	0.0195615	#N/A
FBgn0010303	hep	1931	960	2628	5308	5351	6904	4454	5257	5731	2816	1974	3541	3470	4688	4559	3888	4627	4673	hep	3803.96	2777	4239	4396	1.037	0.052	0.820196	0.949947	1.515	0.6	0.00856881	0.0254446	#N/A
FBgn0010309	pigeon	81	51	125	187	192	375	134	139	136	118	105	168	122	168	248	117	122	111	pigeon	142.19	130	179	117	0.659	-0.601	0.0645644	0.232016	1.356	0.439	0.182934	0.273247	#N/A
FBgn0010313	corto	954	385	1150	653	618	810	481	514	749	1391	792	1550	427	541	535	420	452	611	corto	746.52	1244	501	494	0.987	-0.019	0.947808	0.986544	0.411	-1.283	5.45352e-06	3.83734e-05	#N/A
FBgn0010314	Cks30A	422	311	218	717	459	473	480	600	463	615	639	294	469	402	312	419	528	378	Cks30A	450.71	516	394	442	1.115	0.158	0.629617	0.861285	0.772	-0.374	0.25424	0.349584	#N/A
FBgn0010315	CycD	474	325	641	1188	878	1201	673	623	793	691	668	864	777	769	793	587	548	647	CycD	704.95	741	780	594	0.763	-0.39	0.00288346	0.0320165	1.049	0.069	0.601493	0.68279	#N/A
FBgn0010316	dap	342	192	296	591	412	526	472	398	455	499	395	399	386	361	347	412	350	371	dap	391.15	431	365	378	1.035	0.05	0.726833	0.908142	0.846	-0.241	0.0974493	0.17054	#N/A
FBgn0010317	CycJ	1	2	2	1	6	19	2	0	3	1	4	3	1	5	13	2	0	2	CycJ	3.43	3	6	1	0.406	-1.3	0.14962	0.405332	1.714	0.777	0.390893	0.489208	#N/A
FBgn0010323	Gsc	0	0	0	0	1	0	0	0	0	0	0	0	0	1	0	0	0	0	Gsc	0.1	0	0	0	0.73	-0.454	0.45597	NA	1.283	0.359	0.553744	NA	#N/A
FBgn0010328	woc	2104	1451	3045	4782	4248	5704	3073	4167	4368	3069	2983	4103	3126	3721	3767	2682	3668	3562	woc	3408.97	3385	3538	3304	0.934	-0.098	0.594279	0.841254	1.044	0.063	0.733707	0.794788	#N/A
FBgn0010329	Tbh	0	0	0	6	9	7	6	6	3	0	0	0	4	8	5	5	5	2	Tbh	3.27	0	6	4	0.825	-0.277	0.723218	0.906761	5.286	2.402	0.00654985	0.0203865	#N/A
FBgn0010333	Rac1	4656	2907	5324	10566	8169	9506	9160	7862	8807	6791	5977	7174	6907	7156	6277	7995	6920	7181	Rac1	6930.97	6647	6780	7365	1.086	0.119	0.251029	0.554321	1.019	0.028	0.789797	0.840666	#N/A
FBgn0010339	128up	1395	1254	1299	2331	1546	2040	1528	1624	1648	2035	2578	1750	1524	1354	1347	1334	1429	1344	128up	1632.82	2121	1408	1369	0.972	-0.041	0.790828	0.941639	0.667	-0.585	0.000156762	0.000803235	#N/A
FBgn0010340	140up	314	207	312	1128	742	1043	1064	837	867	458	426	420	737	650	689	929	737	707	140up	639.17	435	692	791	1.141	0.19	0.17411	0.44516	1.587	0.667	5.13999e-06	3.64135e-05	#N/A
FBgn0010341	Cdc42	14450	8520	18907	42353	33034	38698	32302	28111	34191	21076	17518	25476	27687	28939	25555	28195	24742	27878	Cdc42	25229.5	21357	27394	26938	0.984	-0.024	0.869793	0.964552	1.281	0.357	0.0148797	0.0399108	#N/A
FBgn0010342	Map60	1008	627	1075	1916	1463	1661	1510	1378	1653	1470	1289	1449	1253	1282	1097	1318	1213	1348	Map60	1301.95	1403	1211	1293	1.069	0.096	0.346371	0.659783	0.862	-0.215	0.0374558	0.0828578	#N/A
FBgn0010348	Arf79F	14274	13075	14410	36029	24665	29917	29259	24475	27397	20819	26883	19417	23553	21607	19756	25539	21542	22339	Arf79F	22383.8	22373	21639	23140	1.069	0.096	0.51895	0.793159	0.968	-0.048	0.749403	0.807115	#N/A
FBgn0010350	Cds	1721	1367	1610	7822	4900	7405	7823	6590	6733	2510	2811	2169	5113	4293	4890	6828	5800	5490	Cds	4433.85	2497	4765	6039	1.266	0.34	0.0147172	0.0841577	1.903	0.928	3.9003e-11	5.86593e-10	#N/A
FBgn0010352	Nc73EF	2683	1650	2635	5947	5127	7709	4421	5009	4722	3913	3392	3551	3888	4491	5091	3859	4409	3850	Nc73EF	4049.32	3619	4490	4039	0.9	-0.152	0.2319	0.53213	1.239	0.309	0.0154174	0.0411396	#N/A
FBgn0010355	Taf1	1263	925	2087	3794	3342	5103	2608	3064	3520	1842	1902	2812	2480	2928	3370	2276	2697	2870	Taf1	2575.24	2185	2926	2614	0.895	-0.16	0.440667	0.741892	1.333	0.415	0.0466334	0.0979172	#N/A
FBgn0010356	Taf5	583	393	713	1460	1025	1360	1091	1040	1158	850	808	961	954	898	898	952	915	944	Taf5	909.04	873	917	937	1.022	0.031	0.716716	0.904059	1.047	0.066	0.461961	0.558361	#N/A
FBgn0010357	betaTry	6	11644	1056	15	5	29	67	6363	784	9	23941	1423	10	4	19	58	5600	639	betaTry	3522.64	8458	11	2099	2.635	1.398	NA	NA	0.171	-2.55	NA	NA	#N/A
FBgn0010358	deltaTry	1	908	778	9	0	20	19	837	294	1	1867	1048	6	0	13	17	737	240	deltaTry	436.53	972	6	331	2.572	1.363	0.14099	0.390037	0.213	-2.233	0.0158517	0.0421106	#N/A
FBgn0010359	gammaTry	0	0	0	0	0	0	0	0	0	0	0	0	0	0	0	0	0	0	gammaTry	0	0	0	0	NA	NA	NA	NA	NA	NA	NA	NA	#N/A
FBgn0010379	Akt1	2272	1256	2736	13761	10125	14151	12871	10350	10932	3314	2582	3687	8996	8870	9345	11235	9110	8914	Akt1	7339.02	3194	9070	9753	1.075	0.104	0.500612	0.783585	2.816	1.494	6.16768e-22	2.36116e-20	#N/A
FBgn0010380	AP-1-2beta	5259	4148	7359	14945	12797	16252	12962	12004	13400	7670	8528	9916	9770	11211	10732	11314	10565	10926	AP-1-2beta	10070.3	8705	10571	10935	1.034	0.049	0.662286	0.87637	1.213	0.279	0.0127463	0.0351504	#N/A
FBgn0010381	Drs	233	1854	16174	6411	4838	10771	4728	3494	25020	340	3812	21794	4191	4238	7113	4127	3075	20401	Drs	7676.69	8649	5181	9201	1.502	0.587	0.484168	0.773065	0.696	-0.522	0.53355	0.624046	#N/A
FBgn0010382	CycE	336	117	362	640	662	821	364	460	482	490	241	488	418	580	542	318	405	393	CycE	430.5	406	513	372	0.731	-0.453	0.125825	0.362368	1.252	0.325	0.275261	0.371763	#N/A
FBgn0010383	Cyp18a1	260	52	117	4	6	9	8	3	3	379	107	158	3	5	6	7	3	2	Cyp18a1	74.41	215	5	4	0.913	-0.131	0.843489	0.954682	0.034	-4.891	3.08323e-15	7.18368e-14	#N/A
FBgn0010385	Def	0	0	0	2	0	2	0	0	0	0	0	0	1	0	1	0	0	0	Def	0.29	0	1	0	0.608	-0.717	0.291648	NA	1.59	0.669	0.306437	NA	#N/A
FBgn0010387	Acbp2	521	1862	181	2282	1291	801	4778	6337	4271	760	3828	244	1492	1131	529	4171	5578	3482	Acbp2	2357.15	1611	1051	4410	3.359	1.748	0.0095839	0.0655797	0.7	-0.514	0.446567	0.542986	#N/A
FBgn0010388	Dro	11	17	16	87	75	215	45	58	76	16	35	22	57	66	142	39	51	62	Dro	54.38	24	88	51	0.597	-0.744	0.116492	0.344823	3.339	1.739	0.000479104	0.00215825	#N/A
FBgn0010389	htl	26	39	42	49	35	56	73	66	62	38	80	57	32	31	37	64	58	51	htl	49.64	58	33	58	1.694	0.76	0.0228841	0.111384	0.591	-0.76	0.0279501	0.066389	htl
FBgn0010391	SrpRalpha	3092	3517	2847	5499	4304	5322	3977	4118	4082	4510	7231	3836	3595	3770	3514	3471	3624	3328	SrpRalpha	4097.89	5192	3626	3474	0.959	-0.061	0.785608	0.939193	0.702	-0.51	0.0226138	0.0560783	#N/A
FBgn0010395	Itgbn	3197	2920	3353	43832	27825	39784	42675	37297	37472	4663	6004	4518	28654	24376	26272	37249	32827	30554	Itgbn	21679.6	5062	26434	33543	1.267	0.342	0.0162051	0.0893557	5.174	2.371	6.09931e-62	2.10149e-59	#N/A
FBgn0010397	LamC	7402	5855	6544	59243	37540	49713	68005	57786	52491	10796	12038	8818	38728	32886	32829	59359	50861	42800	LamC	32123.9	10551	34814	51007	1.461	0.547	0.00106142	0.0173147	3.268	1.708	1.65947e-24	7.82912e-23	#N/A
FBgn0010398	Lrr47	228	162	290	576	420	584	444	367	409	333	333	391	377	368	386	388	323	333	Lrr47	358.95	352	377	348	0.924	-0.114	0.370261	0.682977	1.067	0.093	0.483859	0.579235	#N/A
FBgn0010399	Nmdar1	0	0	0	1	1	5	7	0	5	0	0	0	1	1	3	6	0	4	Nmdar1	1.67	0	2	3	1.475	0.56	0.543814	NA	1.857	0.893	0.32401	NA	Nmdar1
FBgn0010401	Os-C	0	0	6	0	1	2	0	0	0	0	0	8	0	1	1	0	0	0	Os-C	1.14	3	1	0	0.837	-0.257	0.720542	NA	0.732	-0.45	0.53083	NA	#N/A
FBgn0010403	Obp83b	0	0	0	0	0	0	0	0	0	0	0	0	0	0	0	0	0	0	Obp83b	0	0	0	0	NA	NA	NA	NA	NA	NA	NA	NA	#N/A
FBgn0010406	RNaseX25	1301	1199	1357	10150	6606	8177	6228	5664	5231	1898	2465	1828	6635	5787	5400	5436	4985	4265	RNaseX25	4300	2064	5941	4895	0.825	-0.277	0.0833795	0.276473	2.858	1.515	5.91576e-21	2.12855e-19	#N/A
FBgn0010407	Ror	20	8	16	20	25	29	7	8	7	29	16	22	13	22	19	6	7	6	Ror	15.57	22	18	6	0.384	-1.382	0.00561634	0.0482674	0.809	-0.306	0.516328	0.609178	Ror
FBgn0010408	RpS9	53398	48049	52644	94802	56644	70136	53617	53950	60088	77882	98791	70935	61974	49622	46315	46800	47485	48994	RpS9	60977.6	82536	52637	47760	0.908	-0.139	0.381638	0.693045	0.64	-0.644	5.1972e-05	0.00030057	#N/A
FBgn0010409	RpL18A	50846	50377	55470	97837	62322	72696	62549	63007	66655	74160	103577	74743	63958	54596	48006	54597	55456	54349	RpL18A	64826.9	84160	55520	54801	0.987	-0.019	0.909679	0.975024	0.662	-0.595	0.000297756	0.0014189	#N/A
FBgn0010411	RpS18	48129	40902	46363	90240	56657	68193	64250	63147	65703	70197	84096	62472	58991	49633	45032	56082	55579	53572	RpS18	59517.3	72255	51219	55078	1.075	0.104	0.467591	0.763214	0.71	-0.493	0.000580344	0.00255459	#N/A
FBgn0010412	RpS19a	47225	40895	45122	74975	45035	53697	46893	47900	49505	68879	84082	60800	49012	39452	35460	40931	42160	40365	RpS19a	51237.8	71254	41308	41152	0.996	-0.005	0.973042	0.992001	0.582	-0.781	1.19084e-06	9.45519e-06	#N/A
FBgn0010414	SerT	0	0	7	0	0	0	0	0	1	0	0	9	0	0	0	0	0	1	SerT	1.14	3	0	0	1.088	0.122	NA	NA	0.556	-0.846	NA	NA	#N/A
FBgn0010415	Sdc	3158	2600	1797	2139	2056	2747	2100	1768	2781	4606	5346	2421	1398	1801	1814	1833	1556	2268	Sdc	2560.36	4124	1671	1886	1.125	0.17	0.565182	0.824073	0.415	-1.269	1.69142e-05	0.000108042	#N/A
FBgn0010416	TH1	1554	1083	1927	4030	3338	3979	3551	3254	3696	2267	2227	2597	2634	2924	2628	3100	2864	3014	TH1	2694.8	2364	2729	2993	1.097	0.133	0.137037	0.382734	1.153	0.205	0.0244443	0.0597574	#N/A
FBgn0010417	Taf6	674	492	923	2349	1536	2214	1853	1492	1589	983	1012	1244	1536	1346	1462	1617	1313	1296	Taf6	1311.97	1080	1448	1409	0.973	-0.04	0.783181	0.937541	1.338	0.42	0.00403002	0.0135687	#N/A
FBgn0010421	TfIIFbeta	561	403	586	1522	1060	1280	1048	1028	1164	818	829	790	995	929	845	915	905	949	TfIIFbeta	885.99	812	923	923	1	0	0.998724	0.999603	1.137	0.185	0.0459102	0.0967739	#N/A
FBgn0010422	TfIIS	1560	1047	1555	2626	1944	2447	1978	1784	1979	2275	2153	2095	1717	1703	1616	1727	1570	1614	TfIIS	1829.91	2174	1679	1637	0.975	-0.036	0.600738	0.845659	0.772	-0.373	9.76191e-08	9.26485e-07	#N/A
FBgn0010423	TpnC47D	30	11	616	14	15	24	114	29	22	44	23	830	9	13	16	100	26	18	TpnC47D	119.72	299	13	48	2.293	1.197	NA	NA	0.112	-3.153	NA	NA	#N/A
FBgn0010424	TpnC73F	1126	572	3378	12806	6686	10081	17913	15706	12870	1642	1176	4552	8372	5857	6657	15636	13824	10494	TpnC73F	7578.79	2457	6962	13318	1.845	0.883	0.0407303	0.166427	2.665	1.414	0.00106549	0.00433766	#N/A
FBgn0010425	epsilonTry	18	10089	1687	92	11	33	62	16829	1259	26	20743	2273	60	10	22	54	14812	1027	epsilonTry	4336.36	7681	31	5298	3.487	1.802	0.0519175	0.197421	0.231	-2.113	0.0226697	0.0561923	#N/A
FBgn0010431	mtrm	1	4	0	8	6	21	7	4	5	1	8	0	5	5	14	6	4	4	mtrm	5.3	3	8	5	0.646	-0.629	0.44114	0.742042	2.038	1.027	0.222529	0.315822	#N/A
FBgn0010433	ato	0	0	0	0	0	0	0	0	0	0	0	0	0	0	0	0	0	0	ato	0	0	0	0	NA	NA	NA	NA	NA	NA	NA	NA	#N/A
FBgn0010434	cora	12003	7726	11230	61748	49700	70969	51944	60007	49420	17507	15885	15132	40366	43539	46866	45340	52816	40296	cora	35305	16175	43590	46151	1.058	0.082	0.508029	0.787174	2.683	1.424	1.72833e-30	1.12292e-28	#N/A
FBgn0010435	emp	319	189	657	258	414	831	204	110	370	465	389	885	169	363	549	178	97	302	emp	377.31	580	360	192	0.565	-0.824	0.116922	0.345658	0.647	-0.629	0.2306	0.324375	#N/A
FBgn0010438	mtSSB	808	568	715	1507	834	985	766	941	923	1178	1168	963	985	731	650	669	828	753	mtSSB	880.6	1103	789	750	0.951	-0.073	0.708013	0.900056	0.718	-0.478	0.014022	0.0379596	#N/A
FBgn0010441	pll	2041	1502	2906	7532	5965	7943	5961	5190	6135	2977	3088	3916	4924	5226	5245	5203	4568	5002	pll	4460.98	3327	5132	4924	0.96	-0.059	0.6307	0.861389	1.539	0.622	5.16304e-07	4.34842e-06	#N/A
FBgn0010452	trn	4	2	6	17	4	16	1	0	1	6	4	8	11	4	11	1	0	1	trn	4.99	6	9	1	0.168	-2.576	0.00161394	0.0227127	1.339	0.421	0.583914	0.667917	#N/A
FBgn0010453	Wnt4	0	5	4	14	2	5	14	1	0	0	10	5	9	2	3	12	1	0	Wnt4	4.78	5	5	4	0.958	-0.061	0.947199	0.986532	0.962	-0.056	0.951737	0.963602	#N/A
FBgn0010470	Fkbp14	9332	8142	12614	13654	10855	12914	8561	5906	11808	13611	16740	16997	8926	9509	8528	7473	5198	9628	Fkbp14	10734.4	15783	8988	7433	0.829	-0.27	0.214809	0.508347	0.574	-0.801	0.000234682	0.00114866	#N/A
FBgn0010473	tutl	20	5	56	39	19	42	10	20	71	29	10	75	25	17	28	9	18	58	tutl	29.89	38	23	28	1.161	0.215	0.77109	0.930909	0.668	-0.582	0.43191	0.529069	#N/A
FBgn0010482	l(2)01289	87	104	558	190	145	288	200	174	201	127	214	752	124	127	190	175	153	164	l(2)01289	225.07	364	147	164	1.101	0.139	0.802217	0.943053	0.441	-1.18	0.0337272	0.0767417	#N/A
FBgn0010488	NAT1	13273	9480	20410	41383	39838	52831	34136	32931	41131	19359	19491	27501	27053	34899	34888	29796	28984	33537	NAT1	28389.9	22117	32280	30772	0.954	-0.068	0.698712	0.89524	1.454	0.54	0.00222419	0.00819475	#N/A
FBgn0010497	dmGlut	848	612	481	901	1346	1001	334	251	1005	1237	1258	648	589	1179	661	292	221	819	dmGlut	767.15	1048	810	444	0.575	-0.797	0.110706	0.33335	0.788	-0.343	0.492552	0.587282	#N/A
FBgn0010501	Dcp-1	325	225	437	684	604	750	338	219	510	474	463	589	447	529	495	295	193	416	Dcp-1	433.4	509	490	301	0.622	-0.686	0.0154577	0.0869206	0.965	-0.052	0.854869	0.891158	#N/A
FBgn0010504	kermit	382	193	240	541	442	955	550	428	458	557	397	323	354	387	631	480	377	373	kermit	431.01	426	457	410	0.899	-0.153	0.613744	0.851686	1.072	0.1	0.742918	0.80264	#N/A
FBgn0010516	wal	6817	6923	5175	7349	5139	5836	5707	5582	6237	9943	14234	6973	4804	4502	3854	4981	4913	5085	wal	6587.75	10383	4387	4993	1.136	0.184	0.444223	0.744191	0.429	-1.222	3.60662e-07	3.11842e-06	#N/A
FBgn0010520	Bka	265	156	269	582	274	427	302	330	367	387	321	362	380	240	282	264	290	299	Bka	313.94	357	301	284	0.945	-0.082	0.692475	0.892536	0.845	-0.242	0.247597	0.343021	#N/A
FBgn0010531	Ccs	566	368	583	1271	873	1010	996	843	908	826	757	786	831	765	667	869	742	740	Ccs	775.78	790	754	784	1.039	0.055	0.660628	0.875368	0.955	-0.066	0.605941	0.68676	#N/A
FBgn0010548	Aldh-III	5250	3825	5769	8365	6564	8954	5130	5521	6846	7657	7864	7773	5468	5750	5913	4478	4859	5582	Aldh-III	6149.53	7765	5710	4973	0.871	-0.199	0.0329216	0.143252	0.736	-0.442	2.17344e-06	1.63224e-05	#N/A
FBgn0010549	l(2)03659	116	104	100	179	122	84	151	242	145	169	214	135	117	107	55	132	213	118	l(2)03659	140.02	173	93	154	1.621	0.697	0.0705363	0.246693	0.556	-0.847	0.0291098	0.0686107	#N/A
FBgn0010551	Phb2	4265	3690	4743	7390	5089	6476	4673	4755	5164	6221	7587	6391	4831	4458	4277	4079	4185	4211	Phb2	5137.62	6733	4522	4158	0.92	-0.121	0.216146	0.510083	0.673	-0.572	4.80652e-09	5.47049e-08	#N/A
FBgn0010575	sbb	1316	655	2188	3086	3344	4837	2232	3019	3043	1919	1347	2948	2017	2929	3194	1948	2657	2481	sbb	2382.44	2071	2713	2362	0.874	-0.195	0.521559	0.794932	1.3	0.378	0.213702	0.306675	#N/A
FBgn0010583	dock	874	809	1265	2205	1852	2608	1402	1320	1579	1275	1663	1705	1441	1622	1722	1224	1162	1287	dock	1455.75	1548	1595	1224	0.769	-0.379	0.00723354	0.0557012	1.031	0.044	0.755426	0.812217	#N/A
FBgn0010590	Prosbeta1	4112	2906	3638	7450	4960	6538	5348	4938	5636	5997	5975	4902	4870	4345	4317	4668	4346	4595	Prosbeta1	4890.76	5625	4511	4536	1.006	0.008	0.938888	0.98393	0.803	-0.317	0.00265893	0.00951591	#N/A
FBgn0010591	Sply	6610	4339	11273	8243	7304	8381	6237	4628	7391	9641	8921	15190	5389	6399	5535	5444	4073	6026	Sply	7401.92	11251	5774	5181	0.899	-0.154	0.516618	0.792235	0.519	-0.947	6.3657e-05	0.000358307	#N/A
FBgn0010602	lwr	2608	2454	2747	5984	4091	4684	4107	3938	4015	3804	5046	3701	3912	3584	3093	3585	3466	3274	lwr	3718.25	4184	3530	3442	0.975	-0.036	0.812304	0.947646	0.845	-0.243	0.112233	0.189058	#N/A
FBgn0010607	l(2)05714	299	205	345	625	434	483	609	512	459	436	421	465	409	380	319	532	451	374	l(2)05714	420.74	441	369	452	1.222	0.289	0.104029	0.319677	0.838	-0.255	0.159764	0.246508	#N/A
FBgn0010611	Hmgs	1165	851	1216	3753	2464	3633	3082	2875	2618	1699	1750	1638	2453	2159	2399	2690	2530	2135	Hmgs	2161.52	1696	2337	2452	1.049	0.068	0.537651	0.805945	1.377	0.462	4.15191e-05	0.000245488	#N/A
FBgn0010612	ATPsynG	5562	5960	5101	8028	5301	5706	5786	6260	6212	8112	12254	6873	5248	4644	3768	5050	5510	5065	ATPsynG	6280.54	9080	4553	5208	1.142	0.191	0.400006	0.708753	0.507	-0.98	1.56243e-05	0.000100594	#N/A
FBgn0010620	CG10939	448	125	122	54	54	60	114	127	73	653	257	164	35	47	40	100	112	60	CG10939	163.09	358	41	91	2.069	1.049	0.0387333	0.161057	0.135	-2.887	1.10295e-08	1.20005e-07	#N/A
FBgn0010621	CCT5	13311	10278	14200	44415	31047	38406	43279	40512	37736	19414	21132	19134	29035	27198	25362	37777	35657	30769	CCT5	27275.3	19893	27198	34734	1.276	0.352	0.000557869	0.0114909	1.366	0.45	1.04864e-05	6.94408e-05	#N/A
FBgn0010622	DCTN3-p24	903	509	930	2226	1319	1632	1654	1478	1345	1317	1047	1253	1455	1155	1078	1444	1301	1097	DCTN3-p24	1238.48	1206	1229	1281	1.041	0.058	0.741699	0.917035	1.019	0.027	0.878768	0.908822	#N/A
FBgn0010638	Sec61beta	6181	7464	4619	10340	5965	7439	6851	7423	7006	9015	15346	6224	6759	5226	4912	5980	6533	5712	Sec61beta	7300.96	10195	5632	6075	1.076	0.106	0.724716	0.907238	0.562	-0.833	0.00576041	0.0183771	#N/A
FBgn0010651	MFS14	1763	2011	1193	2189	1886	2717	1551	1617	1736	2571	4135	1608	1431	1652	1794	1354	1423	1415	MFS14	1931.5	2771	1626	1397	0.863	-0.212	0.485143	0.773969	0.596	-0.747	0.0139427	0.0377898	#N/A
FBgn0010660	Nup214	1124	851	1548	3157	2642	4470	2350	2733	2693	1639	1750	2086	2064	2314	2952	2051	2405	2196	Nup214	2161.95	1825	2443	2217	0.908	-0.139	0.409984	0.715836	1.335	0.417	0.0139085	0.0377151	#N/A
FBgn0010741	Pfdn2	2922	2452	2839	13066	7255	9429	11571	10997	9893	4262	5041	3825	8541	6356	6227	10100	9679	8066	Pfdn2	6899.76	4376	7041	9282	1.315	0.395	0.0240174	0.115223	1.603	0.68	0.000105756	0.000565324	#N/A
FBgn0010747	Srp54k	2591	3138	3092	7046	5019	6903	5977	4980	5258	3779	6452	4166	4606	4397	4559	5217	4383	4287	Srp54k	4649.57	4799	4521	4629	1.024	0.034	0.86999	0.964571	0.943	-0.084	0.682974	0.752309	#N/A
FBgn0010750	atms	1086	809	1256	2126	1662	1908	1684	1511	1676	1584	1663	1692	1390	1456	1260	1470	1330	1367	atms	1467.98	1646	1369	1389	1.015	0.022	0.797911	0.942895	0.831	-0.267	0.00221199	0.00816305	#N/A
FBgn0010762	simj	836	431	897	1222	1207	1636	797	1106	1232	1219	886	1209	799	1057	1080	696	973	1005	simj	991.6	1105	979	891	0.912	-0.133	0.542631	0.809137	0.887	-0.174	0.428065	0.525604	#N/A
FBgn0010768	sqz	448	284	531	3549	2532	4553	3958	3928	3483	653	584	715	2320	2218	3007	3455	3457	2840	sqz	2138.85	651	2515	3251	1.29	0.367	0.0226206	0.110527	3.815	1.932	1.83676e-31	1.25054e-29	#N/A
FBgn0010770	ppan	506	363	443	1065	603	881	569	720	654	738	746	597	696	528	582	497	634	533	ppan	616.79	694	602	555	0.921	-0.119	0.492837	0.778163	0.871	-0.2	0.252546	0.348012	#N/A
FBgn0010772	Xe7	1544	828	2367	4008	3444	4801	2691	3212	4076	2252	1702	3189	2620	3017	3170	2349	2827	3323	Xe7	2716.75	2381	2936	2833	0.966	-0.05	0.835256	0.952	1.228	0.296	0.223449	0.316627	#N/A
FBgn0010774	Ref1	3041	2198	3504	7431	4662	6443	4846	4757	5316	4435	4519	4721	4858	4084	4255	4230	4187	4335	Ref1	4402.66	4558	4399	4251	0.966	-0.05	0.539845	0.80753	0.965	-0.051	0.531399	0.622117	#N/A
FBgn0010786	l(3)02640	901	924	1173	1695	1350	1738	1439	1315	1696	1314	1900	1581	1108	1183	1148	1256	1157	1383	l(3)02640	1336.58	1598	1146	1265	1.104	0.142	0.349301	0.663806	0.72	-0.475	0.0018835	0.00709587	#N/A
FBgn0010803	TrpRS	1183	1095	1147	2903	2100	2765	2151	2152	2109	1725	2251	1546	1898	1840	1826	1878	1894	1720	TrpRS	1841.88	1841	1855	1831	0.987	-0.019	0.898058	0.972011	1.009	0.013	0.929512	0.947192	#N/A
FBgn0010808	Chchd3	2047	1866	2284	4544	2958	3467	3741	3170	3536	2986	3837	3078	2970	2591	2289	3265	2790	2883	Chchd3	2965.52	3300	2617	2979	1.137	0.186	0.212457	0.505679	0.795	-0.331	0.0267068	0.0640624	#N/A
FBgn0010812	unc-45	1204	1229	1816	5305	3980	5269	4832	4398	4727	1756	2527	2447	3468	3487	3479	4218	3871	3854	unc-45	3234.09	2243	3478	3981	1.144	0.194	0.178138	0.451701	1.547	0.63	1.41386e-05	9.16511e-05	#N/A
FBgn0010825	Gug	941	354	1139	2087	2361	3263	1433	2032	2132	1372	728	1535	1364	2068	2155	1251	1788	1738	Gug	1555.57	1212	1862	1592	0.859	-0.219	0.481576	0.771852	1.516	0.601	0.0544467	0.109938	#N/A
FBgn0010830	l(3)04053	374	323	484	1016	761	1028	807	806	882	545	664	652	664	667	679	704	709	719	l(3)04053	667.16	620	670	711	1.061	0.086	0.359111	0.673223	1.082	0.113	0.248689	0.344019	#N/A
FBgn0010877	l(3)05822	2312	1675	2432	6653	6582	7835	6063	5743	6639	3372	3444	3277	4349	5766	5174	5292	5055	5413	l(3)05822	4571.37	3364	5096	5253	1.031	0.044	0.695336	0.894441	1.512	0.597	1.32395e-07	1.23793e-06	#N/A
FBgn0010894	sinu	558	511	663	6762	4132	5678	4767	4096	3373	814	1051	893	4420	3620	3750	4161	3605	2750	sinu	2784.88	919	3930	3505	0.893	-0.163	0.374579	0.686147	4.216	2.076	1.05231e-28	6.13578e-27	#N/A
FBgn0010905	Spn	487	907	429	769	1066	1308	652	736	1131	710	1865	578	503	934	864	569	648	922	Spn	843.62	1051	767	713	0.934	-0.098	0.826795	0.950422	0.745	-0.426	0.342318	0.439745	#N/A
FBgn0010909	msn	7525	3997	11556	33308	32155	44155	32537	35410	36209	10975	8218	15571	21774	28169	29159	28400	31166	29524	msn	22550.7	11588	26367	29697	1.124	0.169	0.463644	0.761136	2.246	1.167	4.17024e-07	3.57314e-06	#N/A
FBgn0010926	l(3)07882	501	403	601	1536	862	1281	866	899	939	731	829	810	1004	755	846	756	791	766	l(3)07882	809.68	790	868	771	0.887	-0.172	0.189306	0.470165	1.101	0.139	0.298878	0.395487	#N/A
FBgn0011016	SsRbeta	7224	8336	6203	11571	7701	8673	7354	7289	8303	10536	17139	8358	7564	6746	5727	6419	6415	6770	SsRbeta	8408.46	12011	6679	6535	0.979	-0.031	0.902603	0.973566	0.562	-0.83	0.00101963	0.00417923	#N/A
FBgn0011020	Sas-4	233	132	248	469	334	449	390	396	340	340	271	334	307	293	297	340	349	277	Sas-4	311.92	315	299	322	1.077	0.107	0.475168	0.768625	0.944	-0.084	0.59046	0.673239	#N/A
FBgn0011202	dia	963	665	984	1587	1361	1843	1422	1501	1583	1405	1367	1326	1037	1192	1217	1241	1321	1291	dia	1266.4	1366	1149	1284	1.118	0.161	0.0662572	0.236603	0.841	-0.249	0.00541376	0.0173981	#N/A
FBgn0011204	cue	684	527	775	1808	1332	3195	980	1214	1202	998	1084	1044	1182	1167	2110	855	1069	980	cue	1165.34	1042	1486	968	0.656	-0.608	0.0145438	0.0835065	1.418	0.504	0.0435123	0.0929777	#N/A
FBgn0011205	fbl	2074	2084	2097	4677	3526	4263	4482	4115	4330	3025	4285	2826	3057	3089	2815	3912	3622	3531	fbl	3351.27	3379	2987	3688	1.233	0.302	0.0690527	0.243451	0.886	-0.175	0.293177	0.389874	#N/A
FBgn0011206	bol	170	4	24	369	608	2200	143	165	133	248	8	32	241	533	1453	125	145	108	bol	321.52	96	742	126	0.251	-1.995	0.0108984	0.0706469	4.855	2.28	0.00367846	0.0125522	#N/A
FBgn0011207	pelo	1210	903	1216	4034	2518	3322	3206	3143	3052	1765	1857	1638	2637	2206	2194	2798	2766	2489	pelo	2261.1	1753	2346	2684	1.144	0.194	0.0752344	0.258652	1.338	0.42	0.000148603	0.000766615	#N/A
FBgn0011211	blw	22398	23293	24270	40089	31433	38850	31192	29402	28230	32668	47891	32703	26207	27536	25655	27226	25878	23018	blw	29864.8	37754	26466	25374	0.959	-0.06	0.716017	0.903865	0.703	-0.508	0.00216639	0.00801819	#N/A
FBgn0011217	eff	13135	8032	13347	32076	21647	26163	25707	21687	22852	19158	16514	17984	20969	18963	17277	22439	19088	18633	eff	19002.8	17885	19070	20053	1.051	0.072	0.534507	0.80344	1.066	0.092	0.429426	0.526878	#N/A
FBgn0011224	heph	1358	530	1633	2467	2417	5147	932	1039	1491	1981	1090	2200	1613	2117	3399	814	914	1216	heph	1704.83	1757	2376	981	0.426	-1.23	0.000400223	0.00917448	1.337	0.419	0.227342	0.320665	#N/A
FBgn0011225	jar	1212	488	434	1608	1545	2368	1758	1907	1873	1768	1003	585	1051	1353	1564	1534	1678	1527	jar	1340.49	1119	1323	1580	1.186	0.247	0.490126	0.776998	1.175	0.232	0.516259	0.60916	#N/A
FBgn0011227	ox	991	963	813	1431	939	1068	963	1159	1077	1445	1980	1095	935	823	705	841	1020	878	ox	1080.33	1507	821	913	1.11	0.15	0.521153	0.794696	0.551	-0.86	0.000247057	0.00119993	#N/A
FBgn0011230	poe	5339	4200	9172	18474	21810	33638	13352	20895	20122	7787	8635	12359	12077	19106	22213	11654	18391	16407	poe	14292.2	9594	17799	15484	0.873	-0.196	0.48842	0.776573	1.828	0.87	0.00213079	0.007907	#N/A
FBgn0011232	scat	899	1190	872	6049	4300	5936	5352	5415	4673	1311	2447	1175	3954	3767	3920	4672	4766	3810	scat	3313.55	1644	3880	4416	1.135	0.183	NA	NA	2.319	1.214	NA	NA	#N/A
FBgn0011236	ken	254	157	180	363	376	406	277	367	307	370	323	243	237	329	268	242	323	250	ken	287.3	312	278	272	0.978	-0.032	0.890824	0.970262	0.894	-0.162	0.497653	0.591874	#N/A
FBgn0011239	ms(2)35Ci	13	0	0	15	14	83	0	1	0	19	0	0	10	12	55	0	1	0	ms(2)35Ci	10.75	6	26	0	0.237	-2.079	NA	NA	2.108	1.076	NA	NA	#N/A
FBgn0011241	CG46338	425	452	401	1337	885	1163	960	885	1011	620	929	540	874	775	768	838	779	824	CG46338	772.01	696	806	814	1.01	0.014	0.946531	0.986532	1.159	0.212	0.309625	0.406846	#N/A
FBgn0011244	Hsp60B	110	0	0	103	316	1516	1	1	0	160	0	0	67	277	1001	1	1	0	Hsp60B	167.5	53	448	1	0.154	-2.698	0.0035626	0.0365454	3.211	1.683	0.069075	0.131185	#N/A
FBgn0011259	Sema1a	211	118	262	330	529	637	244	240	465	308	243	353	216	463	421	213	211	379	Sema1a	311.84	301	367	268	0.741	-0.433	0.240272	0.541935	1.205	0.27	0.467139	0.56354	#N/A
FBgn0011260	Sema2a	1253	711	1860	1892	1811	2025	1411	1291	2099	1828	1462	2506	1237	1586	1337	1232	1136	1711	Sema2a	1559.51	1932	1387	1360	0.981	-0.028	0.911251	0.9755	0.722	-0.471	0.0572185	0.114176	#N/A
FBgn0011270	Pglym87	41	1	0	67	134	519	1	3	0	60	2	0	44	117	343	1	3	0	Pglym87	63.25	21	168	1	0.105	-3.245	0.000434631	0.00963203	3.745	1.905	0.038821	0.0851621	#N/A
FBgn0011272	RpL13	40661	39951	44228	74064	47646	54080	44870	46153	49093	59305	82141	59595	48417	41739	35713	39165	40622	40029	RpL13	49636.3	67014	41956	39939	0.952	-0.071	0.670705	0.88059	0.628	-0.67	5.35387e-05	0.000308689	#N/A
FBgn0011273	Acam	0	0	0	0	0	0	0	0	0	0	0	0	0	0	0	0	0	0	Acam	0	0	0	0	NA	NA	NA	NA	NA	NA	NA	NA	#N/A
FBgn0011274	Dif	582	411	649	849	791	1984	554	549	709	849	845	874	555	693	1310	484	483	578	Dif	741.26	856	853	515	0.613	-0.707	0.0219278	0.108212	0.996	-0.005	0.986286	0.989452	#N/A
FBgn0011276	HLH3B	8	0	1	0	0	1	0	1	2	12	0	1	0	0	1	0	1	2	HLH3B	1.8	4	0	1	1.312	0.392	0.660141	NA	0.378	-1.402	0.116158	NA	#N/A
FBgn0011277	HLH4C	0	0	1	0	0	1	0	0	0	0	0	1	0	0	1	0	0	0	HLH4C	0.22	0	0	0	0.834	-0.262	0.691401	NA	0.874	-0.195	0.763124	NA	#N/A
FBgn0011278	lbe	0	0	0	1	1	5	0	0	0	0	0	0	1	1	3	0	0	0	lbe	0.54	0	2	0	0.484	-1.047	0.17287	NA	1.972	0.979	0.188143	NA	#N/A
FBgn0011279	Obp69a	0	0	0	0	0	6	3	0	0	0	0	0	0	0	4	3	0	0	Obp69a	0.73	0	1	1	0.901	-0.15	0.834227	NA	1.408	0.494	0.481588	NA	#N/A
FBgn0011280	Obp19d	0	0	2	0	0	2	0	0	0	0	0	3	0	0	1	0	0	0	Obp19d	0.45	1	0	0	0.805	-0.312	0.65363	NA	0.854	-0.228	0.740571	NA	#N/A
FBgn0011281	Obp83a	0	0	0	0	0	0	0	0	0	0	0	0	0	0	0	0	0	0	Obp83a	0	0	0	0	NA	NA	NA	NA	NA	NA	NA	NA	#N/A
FBgn0011282	Obp84a	0	0	0	0	0	0	0	0	0	0	0	0	0	0	0	0	0	0	Obp84a	0	0	0	0	NA	NA	NA	NA	NA	NA	NA	NA	#N/A
FBgn0011283	Obp28a	6	0	2	19	13	18	24	26	11	9	0	3	12	11	12	21	23	9	Obp28a	11.1	4	12	18	1.4	0.485	0.459084	0.756385	2.341	1.227	0.0869739	0.156569	#N/A
FBgn0011284	RpS4	53134	62807	71186	147113	92205	111788	89402	81611	86867	77497	129134	95919	96170	80775	73821	78036	71831	70829	RpS4	86001.3	100850	83589	73565	0.881	-0.182	0.350063	0.664281	0.831	-0.268	0.169711	0.257832	#N/A
FBgn0011286	RyR	96	85	284	2293	2442	4207	2379	5065	3527	140	175	383	1499	2139	2778	2077	4458	2876	RyR	1836.03	233	2139	3137	1.438	0.524	0.211358	0.504015	8.089	3.016	1.01576e-12	1.80175e-11	#N/A
FBgn0011288	Snap25	60	0	83	880	662	981	1582	1431	1229	88	0	112	575	580	648	1381	1260	1002	Snap25	627.2	67	601	1214	1.79	0.84	0.252425	0.55568	5.536	2.469	0.00080617	0.00339613	#N/A
FBgn0011289	TfIIA-L	2288	1701	2480	5284	4192	5131	4114	3760	4350	3337	3497	3342	3454	3672	3388	3591	3309	3547	TfIIA-L	3459.8	3392	3505	3482	0.994	-0.009	0.88647	0.969671	1.034	0.048	0.444244	0.540567	#N/A
FBgn0011290	Taf12	483	297	656	1652	1077	1350	1124	1178	1223	704	611	884	1080	943	891	981	1037	997	Taf12	903.23	733	971	1005	1.034	0.048	0.757416	0.925648	1.319	0.4	0.0119057	0.0332272	#N/A
FBgn0011291	Taf11	341	228	334	713	454	558	478	472	568	497	469	450	466	398	368	417	415	463	Taf11	438.25	472	411	432	1.051	0.072	0.588571	0.838758	0.871	-0.199	0.144853	0.228367	#N/A
FBgn0011293	a10	0	0	0	0	0	0	1	0	1	0	0	0	0	0	0	1	0	1	a10	0.19	0	0	1	1.556	0.638	0.330635	NA	0.951	-0.073	0.905285	NA	#N/A
FBgn0011294	a5	0	0	0	0	0	0	0	0	0	0	0	0	0	0	0	0	0	0	a5	0	0	0	0	NA	NA	NA	NA	NA	NA	NA	NA	#N/A
FBgn0011296	l(2)efl	991	38	2780	62	55	476	138	75	42	1445	78	3746	41	48	314	120	66	34	l(2)efl	654.8	1756	134	73	0.669	-0.581	0.479122	0.771288	0.143	-2.808	0.000616125	0.00268919	#N/A
FBgn0011297	Alg3	1232	793	1146	1670	1353	1683	1128	1274	1400	1797	1630	1544	1092	1185	1111	985	1121	1142	Alg3	1289.7	1657	1129	1083	0.959	-0.06	0.547718	0.811996	0.682	-0.552	4.47796e-08	4.48191e-07	#N/A
FBgn0011300	babo	1510	917	2281	3995	3798	5578	2945	3212	3742	2202	1885	3074	2612	3327	3684	2571	2827	3051	babo	2803.6	2387	3208	2816	0.88	-0.185	0.384689	0.695737	1.337	0.419	0.0494163	0.102306	babo
FBgn0011305	Rsf1	1517	973	1819	3161	1862	2642	2645	1987	2503	2213	2001	2451	2066	1631	1745	2309	1749	2041	Rsf1	2022.76	2222	1814	2033	1.119	0.163	0.288621	0.597419	0.818	-0.291	0.0591985	0.116977	#N/A
FBgn0011327	Uch-L5	1870	1301	1856	4219	2955	3986	3608	2979	3416	2727	2675	2501	2758	2589	2632	3149	2622	2785	Uch-L5	2715.42	2634	2660	2852	1.072	0.1	0.26197	0.567608	1.01	0.014	0.874322	0.90579	#N/A
FBgn0011335	vers	405	262	508	1167	767	1029	1066	856	1000	591	539	685	763	672	680	930	753	815	vers	714.16	605	705	833	1.181	0.239	0.0837972	0.277372	1.162	0.216	0.128802	0.208939	#N/A
FBgn0011336	Stt3B	8696	7346	10311	14860	12549	14795	9176	8774	11310	12683	15104	13894	9714	10993	9770	8009	7723	9222	Stt3B	10790.2	13894	10159	8318	0.819	-0.287	0.00843768	0.0609895	0.732	-0.45	3.74262e-05	0.000223496	#N/A
FBgn0011361	ND-ACP	3825	3603	3129	8719	5356	6111	6189	6864	5991	5579	7408	4216	5700	4692	4036	5402	6041	4885	ND-ACP	5328.74	5734	4809	5443	1.13	0.176	0.437258	0.739687	0.841	-0.25	0.270674	0.367251	#N/A
FBgn0011455	ND-SGDH	2343	2175	1944	5860	3732	4356	4576	4637	4427	3417	4472	2619	3831	3269	2877	3994	4081	3610	ND-SGDH	3574.5	3503	3326	3895	1.169	0.225	0.276692	0.584915	0.951	-0.073	0.724216	0.787059	#N/A
FBgn0011474	PR-Set7	750	540	1165	1787	1479	1808	1247	1393	1450	1094	1110	1570	1168	1296	1194	1088	1226	1182	PR-Set7	1214.28	1258	1219	1165	0.957	-0.064	0.69292	0.892709	0.968	-0.047	0.774458	0.82806	#N/A
FBgn0011476	l(3)neo43	230	235	240	406	247	329	330	326	298	335	483	323	265	216	217	288	287	243	l(3)neo43	295.45	380	233	273	1.167	0.222	0.289495	0.59821	0.619	-0.691	0.00109192	0.00442763	#N/A
FBgn0011481	Ssdp	998	324	1163	2192	1897	2509	1836	1780	1983	1456	666	1567	1433	1662	1657	1603	1567	1617	Ssdp	1469.63	1230	1584	1596	1.007	0.01	0.971786	0.991971	1.278	0.354	0.22207	0.315262	#N/A
FBgn0011509	SrpRbeta	1006	1282	1092	2693	1678	2105	1589	1473	1761	1467	2636	1471	1760	1470	1390	1387	1296	1436	SrpRbeta	1590.49	1858	1540	1373	0.893	-0.163	0.508014	0.787174	0.833	-0.264	0.282912	0.379468	#N/A
FBgn0011554	etaTry	3	93	19	0	0	10	130	5	27	4	191	26	0	0	7	113	4	22	etaTry	40.85	74	2	46	3.072	1.619	0.0808696	0.270756	0.249	-2.008	0.0304313	0.0710479	#N/A
FBgn0011555	thetaTry	0	428	150	5	8	1	6	1317	77	0	880	202	3	7	1	5	1159	63	thetaTry	257.8	361	4	409	4.176	2.062	0.0262148	0.122659	0.258	-1.954	0.0351662	0.0792885	#N/A
FBgn0011556	zetaTry	1	0	0	0	0	5	285	2	71	1	0	0	0	0	3	249	2	58	zetaTry	34.8	0	1	103	7.985	2.997	0.00120685	0.0188928	1.053	0.075	0.935227	0.951291	#N/A
FBgn0011559	Acp36DE	8	0	0	5	8	59	0	0	0	12	0	0	3	7	39	0	0	0	Acp36DE	6.77	4	16	0	0.272	-1.876	0.0387509	0.161057	2.012	1.008	0.266555	0.363048	#N/A
FBgn0011566	Smyd3	264	209	340	605	380	531	427	432	542	385	430	458	395	333	351	373	380	442	Smyd3	394.09	424	360	398	1.106	0.145	0.29612	0.60599	0.849	-0.236	0.0995146	0.173142	#N/A
FBgn0011569	can	36	0	2	29	45	182	1	3	2	53	0	3	19	39	120	1	3	2	can	26.55	19	59	2	0.141	-2.822	0.00178922	0.0243342	2.225	1.154	0.200464	0.292352	#N/A
FBgn0011570	cpb	7905	6234	11548	23456	16153	20006	19414	14671	17274	11530	12817	15560	15334	14151	13211	16946	12913	14085	cpb	14060.7	13302	14232	14648	1.029	0.041	0.787395	0.940356	1.069	0.097	0.52792	0.619192	#N/A
FBgn0011571	caz	1905	1331	2396	5409	3574	4990	3910	3496	3672	2778	2737	3228	3536	3131	3295	3413	3077	2994	caz	3132.19	2914	3321	3161	0.952	-0.071	0.483521	0.772544	1.138	0.187	0.0679032	0.129627	#N/A
FBgn0011573	Cdc37	2767	2128	3320	7432	4950	6145	5750	5085	5979	4036	4375	4474	4858	4336	4058	5019	4476	4875	Cdc37	4500.77	4295	4417	4790	1.084	0.116	0.223076	0.518474	1.029	0.041	0.672164	0.742929	#N/A
FBgn0011576	Cyp4d2	195	305	121	129	110	179	130	161	214	284	627	163	84	96	118	113	142	174	Cyp4d2	200.35	358	99	143	1.402	0.488	0.292641	0.601789	0.304	-1.72	0.000201804	0.0010046	#N/A
FBgn0011581	Ms	0	0	0	0	0	0	0	0	0	0	0	0	0	0	0	0	0	0	Ms	0	0	0	0	NA	NA	NA	NA	NA	NA	NA	NA	#N/A
FBgn0011582	Dop1R1	0	0	0	15	10	28	1	1	3	0	0	0	10	9	18	1	1	2	Dop1R1	4.58	0	12	1	0.187	-2.419	0.00336139	0.0349888	10.408	3.38	0.000140475	0.000728981	Dop1R1
FBgn0011584	Trp1	2618	2482	2860	7568	5754	7077	6414	5167	6177	3818	5103	3854	4947	5041	4673	5599	4548	5037	Trp1	4735.5	4258	4887	5061	1.035	0.05	0.72503	0.907238	1.147	0.198	0.165669	0.253351	#N/A
FBgn0011586	e(r)	1744	1343	1732	4302	2589	3106	3501	3256	3239	2544	2761	2334	2812	2268	2051	3056	2866	2641	e(r)	2592.54	2546	2377	2854	1.199	0.262	0.0685324	0.242368	0.935	-0.098	0.499607	0.593763	#N/A
FBgn0011589	Elk	2089	1147	1878	1066	1253	1361	969	1395	1219	3047	2358	2531	697	1098	899	846	1228	994	Elk	1521.83	2645	898	1023	1.137	0.186	0.398919	0.708151	0.344	-1.538	2.64563e-12	4.41821e-11	#N/A
FBgn0011591	fng	46	28	101	111	120	158	80	27	133	67	58	136	73	105	104	70	24	108	fng	82.76	87	94	67	0.741	-0.433	0.430874	0.734245	1.07	0.097	0.860001	0.895277	#N/A
FBgn0011592	fra	338	372	411	538	503	876	345	320	495	493	765	554	352	441	578	301	282	404	fra	463.21	604	457	329	0.725	-0.464	0.0888446	0.288866	0.763	-0.391	0.151946	0.236943	#N/A
FBgn0011596	fzo	39	1	0	68	201	843	10	10	8	57	2	0	44	176	557	9	9	7	fzo	95.58	20	259	8	0.114	-3.128	0.000485876	0.0105227	5.572	2.478	0.00574078	0.018335	#N/A
FBgn0011603	ine	106	21	38	19	34	14	21	43	31	155	43	51	12	30	9	18	38	25	ine	42.43	83	17	27	1.491	0.576	0.361146	0.675144	0.252	-1.99	0.00154384	0.00596855	#N/A
FBgn0011604	Iswi	1115	932	1494	2655	2344	3540	1922	2115	2253	1626	1916	2013	1736	2053	2338	1678	1862	1837	Iswi	1895.39	1852	2042	1792	0.878	-0.187	0.191965	0.474797	1.102	0.14	0.331006	0.428162	#N/A
FBgn0011606	Klp3A	532	365	471	1279	1161	1715	793	1180	1000	776	750	635	836	1017	1133	692	1039	815	Klp3A	854.76	720	995	849	0.854	-0.227	0.255405	0.559097	1.377	0.461	0.0221219	0.0550715	#N/A
FBgn0011638	La	2776	1961	2326	5690	3504	4428	4135	4585	4004	4049	4032	3134	3720	3070	2924	3609	4036	3265	La	3537.54	3738	3238	3637	1.122	0.166	0.287352	0.595614	0.867	-0.205	0.189917	0.280728	#N/A
FBgn0011640	lark	2822	1949	3445	5246	3940	5159	4002	3969	4372	4116	4007	4642	3429	3452	3407	3493	3493	3565	lark	3733.81	4255	3429	3517	1.026	0.037	0.590741	0.839276	0.805	-0.312	5.33804e-06	3.76277e-05	#N/A
FBgn0011642	Zyx	1032	687	1355	3037	2007	3045	1911	1828	2367	1505	1413	1826	1985	1758	2011	1668	1609	1930	Zyx	1744.98	1581	1918	1736	0.905	-0.144	0.287552	0.595858	1.211	0.276	0.0431698	0.0924893	#N/A
FBgn0011648	Mad	648	479	744	1271	1051	1598	1383	1195	1376	945	985	1003	831	921	1055	1207	1052	1122	Mad	1013.36	978	936	1127	1.204	0.267	0.0236298	0.11401	0.957	-0.063	0.603072	0.684187	#N/A
FBgn0011653	mas	4	4	3	0	0	1	1	1	1	6	8	4	0	0	1	1	1	1	mas	2.37	6	0	1	1.685	0.753	0.410545	NA	0.157	-2.675	0.00298605	NA	#N/A
FBgn0011655	Med	455	276	617	963	791	1120	655	683	948	664	567	831	630	693	740	572	601	773	Med	674.49	687	688	649	0.944	-0.082	0.669456	0.879836	0.998	-0.003	0.986223	0.989452	#N/A
FBgn0011656	Mef2	1677	634	1812	3622	3508	5404	3359	2752	3487	2446	1304	2442	2368	3073	3569	2932	2422	2843	Mef2	2599.77	2064	3003	2732	0.912	-0.133	0.616037	0.852786	1.443	0.529	0.0473074	0.0991345	#N/A
FBgn0011659	Mlh1	290	222	339	890	564	604	593	635	543	423	456	457	582	494	399	518	559	443	Mlh1	481.13	445	492	507	1.03	0.042	0.814208	0.948616	1.103	0.141	0.43961	0.536421	#N/A
FBgn0011660	Pms2	327	190	330	580	521	860	542	568	575	477	391	445	379	456	568	473	500	469	Pms2	461.95	438	468	481	1.027	0.038	0.831319	0.951458	1.067	0.093	0.610151	0.689955	#N/A
FBgn0011661	Moe	37998	18317	42441	117408	85496	106950	91139	84132	86518	55421	37661	57187	76752	74897	70626	79552	74049	70544	Moe	66298.8	50090	74092	74715	1.008	0.012	0.941253	0.9849	1.475	0.56	0.000579101	0.0025511	#N/A
FBgn0011666	msi	1648	603	2015	6176	5984	8374	5398	5855	5988	2404	1240	2715	4037	5242	5530	4712	5153	4882	msi	3990.61	2120	4936	4916	0.996	-0.006	0.982857	0.995612	2.283	1.191	1.47945e-05	9.5576e-05	#N/A
FBgn0011668	Mst57Da	0	0	0	0	0	0	0	0	0	0	0	0	0	0	0	0	0	0	Mst57Da	0	0	0	0	NA	NA	NA	NA	NA	NA	NA	NA	#N/A
FBgn0011669	Mst57Db	0	0	0	0	0	0	0	0	0	0	0	0	0	0	0	0	0	0	Mst57Db	0	0	0	0	NA	NA	NA	NA	NA	NA	NA	NA	#N/A
FBgn0011670	Mst57Dc	0	0	0	0	0	0	0	0	0	0	0	0	0	0	0	0	0	0	Mst57Dc	0	0	0	0	NA	NA	NA	NA	NA	NA	NA	NA	#N/A
FBgn0011672	Mvl	8394	5541	15508	21426	18626	26997	11984	8989	14012	12243	11393	20896	14007	16317	17828	10460	7912	11425	Mvl	13608.9	14844	16051	9932	0.625	-0.679	0.00813252	0.0595407	1.08	0.11	0.666839	0.738407	#N/A
FBgn0011674	insc	144	79	244	1107	797	1237	532	594	539	210	162	329	724	698	817	464	523	439	insc	485.18	234	746	475	0.642	-0.639	0.0101943	0.0678229	3.103	1.634	1.46217e-10	2.03737e-09	#N/A
FBgn0011676	Nos	8	0	3	43	53	69	45	77	61	12	0	4	28	46	46	39	68	50	Nos	32.51	5	40	52	1.279	0.355	0.496552	0.780726	5.425	2.44	5.0463e-05	0.000292886	#N/A
FBgn0011692	pav	587	445	361	1149	995	915	827	1233	897	856	915	486	751	872	604	722	1085	731	pav	780.33	752	742	846	1.136	0.184	0.531245	0.801307	0.988	-0.018	0.951581	0.963602	#N/A
FBgn0011693	Pdh	2	0	0	4	2	6	0	0	2	3	0	0	3	2	4	0	0	2	Pdh	1.43	1	3	1	0.515	-0.957	0.295281	NA	1.592	0.671	0.46077	NA	#N/A
FBgn0011694	EbpII	0	0	0	0	0	0	0	0	0	0	0	0	0	0	0	0	0	0	EbpII	0	0	0	0	NA	NA	NA	NA	NA	NA	NA	NA	#N/A
FBgn0011695	EbpIII	27	21	86	54	25	74	34	43	29	39	43	116	35	22	49	30	38	24	EbpIII	43.96	66	35	31	0.869	-0.202	0.703685	0.897565	0.564	-0.827	0.119362	0.197174	#N/A
FBgn0011701	repo	0	0	0	0	0	2	0	0	0	0	0	0	0	0	1	0	0	0	repo	0.15	0	0	0	0.672	-0.574	0.372424	NA	1.421	0.507	0.414951	NA	#N/A
FBgn0011703	RnrL	1360	1380	1236	3118	2415	2842	2335	2629	2384	1984	2837	1665	2038	2116	1877	2038	2314	1944	RnrL	2090.33	2162	2010	2099	1.043	0.061	0.75988	0.92727	0.931	-0.102	0.611365	0.690839	#N/A
FBgn0011704	RnrS	1954	1759	1309	3536	2226	2257	2192	2569	2227	2850	3617	1764	2312	1950	1490	1913	2261	1816	RnrS	2219.18	2744	1917	1997	1.04	0.057	0.836785	0.952426	0.705	-0.504	0.0694512	0.131698	#N/A
FBgn0011705	rost	788	522	586	1762	1232	2573	1203	1034	941	1149	1073	790	1152	1079	1699	1050	910	767	rost	1074.42	1004	1310	909	0.698	-0.518	0.0314555	0.138785	1.3	0.378	0.117927	0.195456	#N/A
FBgn0011706	rpr	44	40	76	373	321	371	537	438	384	64	82	102	244	281	245	469	386	313	rpr	242.91	83	257	389	1.507	0.592	0.0101017	0.0675231	3.014	1.592	2.82856e-10	3.81051e-09	#N/A
FBgn0011708	Syx5	1803	1675	1905	4701	3069	4137	3894	3583	3732	2630	3444	2567	3073	2689	2732	3399	3154	3043	Syx5	2969.95	2880	2831	3199	1.129	0.175	0.202074	0.490842	0.984	-0.023	0.867795	0.900669	#N/A
FBgn0011710	Septin1	4015	2515	4804	12216	8986	11561	11135	9272	10669	5856	5171	6473	7986	7872	7635	9719	8161	8699	Septin1	7507.97	5833	7831	8860	1.131	0.178	0.0997138	0.310222	1.34	0.423	9.68251e-05	0.000523242	#N/A
FBgn0011715	Snr1	1132	879	964	1888	1317	1632	1351	1356	1511	1651	1807	1299	1234	1154	1078	1179	1193	1232	Snr1	1314.19	1586	1155	1201	1.04	0.056	0.682194	0.886302	0.731	-0.452	0.00111211	0.00448869	#N/A
FBgn0011722	Tig	31114	22247	30509	34391	32042	35201	13896	19017	20152	45380	45741	41109	22482	28070	23246	12129	16738	16431	Tig	27925.2	44077	24599	15099	0.616	-0.699	5.57929e-06	0.000370974	0.56	-0.836	5.64833e-08	5.56995e-07	#N/A
FBgn0011723	byn	0	0	0	1	0	0	1	0	0	0	0	0	1	0	0	1	0	0	byn	0.17	0	0	0	1.048	0.067	0.918779	NA	1.168	0.224	0.720999	NA	#N/A
FBgn0011725	twin	1331	938	1433	3291	2864	4851	2620	2400	2842	1941	1929	1931	2151	2509	3203	2287	2112	2317	twin	2264.57	1934	2621	2239	0.855	-0.226	0.137549	0.383748	1.353	0.436	0.00442585	0.0146498	#N/A
FBgn0011726	tsr	31844	24389	37521	120391	67077	83256	98574	89138	85319	46445	50145	50558	78702	58762	54980	86042	78456	69567	tsr	63739.4	49049	64148	78022	1.215	0.28	0.0710334	0.247897	1.305	0.384	0.0133716	0.0365205	#N/A
FBgn0011737	Wee1	395	226	448	1017	823	1395	728	793	814	576	465	604	665	721	921	635	698	664	Wee1	660.95	548	769	666	0.866	-0.207	0.223659	0.519617	1.395	0.481	0.00548922	0.0176058	#N/A
FBgn0011739	wts	1476	843	2458	4264	3957	5450	3522	3840	4405	2153	1733	3312	2787	3466	3599	3074	3380	3592	wts	3010.75	2399	3284	3349	1.019	0.028	0.908485	0.974387	1.361	0.444	0.0643932	0.124643	#N/A
FBgn0011740	alpha-Man-IIa	1020	739	1417	2147	1881	2569	1573	1521	1765	1488	1519	1909	1404	1648	1696	1373	1339	1439	alpha-Man-IIa	1535.02	1639	1583	1384	0.875	-0.193	0.149874	0.405729	0.965	-0.052	0.701415	0.767795	#N/A
FBgn0011741	Arp6	929	656	838	1764	1176	1456	1407	1249	1293	1355	1349	1129	1153	1030	961	1228	1099	1054	Arp6	1151.05	1278	1048	1127	1.075	0.104	0.407959	0.71496	0.822	-0.282	0.0261425	0.0630146	#N/A
FBgn0011742	Arp2	6563	4832	10111	28960	20127	25735	24327	21146	23826	9572	9935	13624	18932	17632	16995	21234	18612	19427	Arp2	16218	11044	17853	19758	1.106	0.145	0.331837	0.645949	1.611	0.688	4.46468e-06	3.20274e-05	#N/A
FBgn0011743	Arp53D	84	0	0	55	175	797	0	5	0	123	0	0	36	153	526	0	4	0	Arp53D	93.61	41	238	1	0.279	-1.841	0.040883	0.166669	2.238	1.162	0.196725	0.288019	#N/A
FBgn0011745	Arp1	2945	2455	3245	8723	6256	7298	7718	6656	7095	4295	5048	4372	5702	5480	4819	6737	5858	5785	Arp1	5344.2	4572	5334	6127	1.148	0.199	0.0776612	0.263584	1.167	0.222	0.0501996	0.103363	#N/A
FBgn0011746	ana	4	0	12	6	4	24	3	0	0	6	0	16	4	4	16	3	0	0	ana	5.32	7	8	1	0.388	-1.366	0.140609	0.389458	1.034	0.048	0.959027	0.968568	#N/A
FBgn0011747	Ank	7373	5264	10249	33485	22853	35143	21797	23173	24890	10754	10823	13810	21890	20020	23207	19026	20396	20295	Ank	17802.2	11796	21706	19906	0.917	-0.124	0.302654	0.613619	1.835	0.876	4.47019e-13	8.41492e-12	#N/A
FBgn0011754	PhKgamma	805	622	1055	2186	1739	2513	1553	1681	2107	1174	1279	1422	1429	1523	1660	1356	1480	1718	PhKgamma	1448.84	1292	1537	1518	0.987	-0.018	0.889266	0.969807	1.189	0.25	0.0606723	0.119062	#N/A
FBgn0011758	B-H1	1	1	4	4	0	0	0	0	0	1	2	5	3	0	0	0	0	0	B-H1	1.28	3	1	0	0.669	-0.58	0.498906	NA	0.622	-0.685	0.427359	NA	#N/A
FBgn0011760	ctp	8377	5200	7934	20597	13664	16563	17904	14750	15062	12218	10691	10691	13465	11970	10938	15628	12982	12281	ctp	12318.2	11200	12124	13630	1.124	0.168	0.198391	0.484993	1.082	0.114	0.384894	0.483243	#N/A
FBgn0011761	dhd	7	0	0	3	8	22	0	0	0	10	0	0	2	7	15	0	0	0	dhd	3.75	3	8	0	0.334	-1.583	0.0796623	0.267976	1.5	0.585	0.517532	0.610219	#N/A
FBgn0011762	Prim1	202	169	135	385	239	275	224	241	233	295	347	182	252	209	182	196	212	190	Prim1	229.36	275	214	199	0.931	-0.103	0.703495	0.897469	0.788	-0.345	0.205612	0.298038	#N/A
FBgn0011763	Dp	1842	1397	1909	4145	2987	4004	3271	3075	3721	2687	2872	2572	2710	2617	2644	2855	2706	3034	Dp	2744.14	2710	2657	2865	1.078	0.109	0.123409	0.357996	0.982	-0.027	0.710478	0.774733	#N/A
FBgn0011764	Dsp1	1200	621	1346	3597	2525	3338	2780	2690	2747	1750	1277	1814	2351	2212	2204	2427	2368	2240	Dsp1	2071.38	1614	2256	2345	1.039	0.055	0.69252	0.892536	1.393	0.478	0.000715836	0.0030644	#N/A
FBgn0011766	E2f1	2348	1012	2699	4360	3959	4447	3762	3898	4300	3425	2081	3637	2850	3468	2937	3284	3431	3506	E2f1	3179.76	3048	3085	3407	1.103	0.141	0.501772	0.784368	1.011	0.016	0.938181	0.953439	#N/A
FBgn0011768	Fdh	5669	4854	5429	8692	6182	7724	5173	4593	5441	8268	9980	7315	5682	5416	5101	4515	4043	4436	Fdh	6084.05	8521	5400	4331	0.803	-0.316	0.0136426	0.0807479	0.635	-0.655	3.34402e-07	2.91353e-06	#N/A
FBgn0011769	Fdx1	231	199	215	344	213	244	255	229	219	337	409	290	225	187	161	223	202	179	Fdx1	245.68	345	191	201	1.051	0.072	0.735417	0.912715	0.559	-0.838	9.00593e-05	0.000489004	#N/A
FBgn0011770	Gip	10333	9155	4459	4708	4040	3693	4255	4556	3164	15071	18823	6008	3078	3539	2439	3714	4010	2580	Gip	6584.64	13301	3019	3435	1.132	0.178	0.633962	0.862676	0.242	-2.049	4.36489e-08	4.37258e-07	#N/A
FBgn0011771	Hem	3273	2971	5338	15751	11476	15196	12835	11978	11809	4774	6109	7193	10297	10053	10035	11203	10543	9629	Hem	8870.49	6025	10128	10458	1.032	0.046	0.762801	0.928273	1.675	0.744	1.0617e-06	8.48318e-06	#N/A
FBgn0011774	Irbp	523	310	605	1525	1073	1490	1581	1365	1342	763	637	815	997	940	984	1380	1201	1094	Irbp	979.1	738	974	1225	1.257	0.329	0.0130337	0.078534	1.313	0.393	0.00398866	0.0134573	#N/A
FBgn0011785	BRWD3	1205	795	2022	3776	3652	5056	2606	3302	3448	1758	1635	2725	2468	3199	3339	2275	2906	2811	BRWD3	2568.39	2039	3002	2664	0.889	-0.17	0.462597	0.759857	1.463	0.548	0.0178359	0.0463001	#N/A
FBgn0011787	mRpL12	999	1021	1047	1805	1215	1297	1151	1277	1235	1457	2099	1411	1180	1064	856	1005	1124	1007	mRpL12	1244.83	1656	1033	1045	1.011	0.016	0.936248	0.983214	0.628	-0.67	0.000794855	0.00335219	#N/A
FBgn0011802	Gem3	344	196	430	706	533	777	531	485	567	502	403	579	462	467	513	463	427	462	Gem3	475.37	495	481	451	0.939	-0.091	0.544721	0.810914	0.967	-0.048	0.754973	0.81196	#N/A
FBgn0011812	Lcp1Psi	0	0	0	0	0	0	0	0	1	0	0	0	0	0	0	0	0	1	Lcp1Psi	0.09	0	0	0	1.385	0.47	0.439582	NA	0.926	-0.111	0.850578	NA	#N/A
FBgn0011817	nmo	711	424	915	2860	2753	4023	3215	3669	3503	1037	872	1233	1870	2412	2657	2806	3229	2856	nmo	2107.94	1047	2313	2964	1.279	0.355	0.0491346	0.189441	2.188	1.129	6.12118e-10	7.84643e-09	#N/A
FBgn0011818	oaf	405	201	378	890	693	1329	512	539	542	591	413	509	582	607	878	447	474	442	oaf	549.23	504	689	454	0.663	-0.593	0.00565041	0.0484525	1.358	0.441	0.0412744	0.0892864	#N/A
FBgn0011822	Pgcl	0	0	0	0	0	0	2	0	0	0	0	0	0	0	0	2	0	0	Pgcl	0.19	0	0	1	1.562	0.643	0.327763	NA	0.951	-0.072	0.906398	NA	#N/A
FBgn0011824	CG4038	782	631	698	2074	1135	1563	907	1060	946	1141	1297	941	1356	994	1032	792	933	771	CG4038	1028.52	1126	1127	832	0.74	-0.434	0.0192596	0.0991766	1.003	0.004	0.983394	0.987389	#N/A
FBgn0011826	Pp2B-14D	1461	1012	1741	3610	2988	3427	3041	3058	3051	2131	2081	2346	2360	2618	2263	2654	2692	2488	Pp2B-14D	2403.52	2186	2414	2611	1.082	0.114	0.195754	0.479785	1.102	0.141	0.116512	0.193619	#N/A
FBgn0011828	Pxn	101197	61634	83546	66251	69555	77561	56795	68895	57621	147598	126722	112574	43309	60932	51219	49574	60639	46983	Pxn	77727.8	128965	51820	52399	1.011	0.016	0.927002	0.980432	0.405	-1.304	5.41851e-14	1.11408e-12	#N/A
FBgn0011829	Ret	84	2	19	11	13	4	4	12	13	123	4	26	7	11	3	3	11	11	Ret	22.01	51	7	8	1.111	0.152	0.855982	0.960339	0.235	-2.089	0.0121187	0.0337472	Ret
FBgn0011832	Ser12	0	0	0	0	0	0	0	0	0	0	0	0	0	0	0	0	0	0	Ser12	0	0	0	0	NA	NA	NA	NA	NA	NA	NA	NA	#N/A
FBgn0011834	Ser6	2	0	0	2	0	13	14	25	6	3	0	0	1	0	9	12	22	5	Ser6	5.77	1	3	13	2.236	1.161	0.209149	0.501375	1.543	0.625	0.499948	0.593983	#N/A
FBgn0011836	Taf2	786	527	1177	1618	1382	1854	1147	1169	1328	1146	1084	1586	1058	1211	1224	1001	1029	1083	Taf2	1157.94	1272	1164	1038	0.892	-0.165	0.320241	0.633229	0.915	-0.129	0.438571	0.535497	#N/A
FBgn0011837	Tis11	3409	1225	4003	8421	8195	10432	6799	5758	7807	4972	2519	5394	5505	7179	6889	5935	5068	6366	Tis11	5536.19	4295	6524	5790	0.89	-0.169	0.53935	0.80753	1.504	0.589	0.0320703	0.073754	#N/A
FBgn0011840	tRNA:Ala-AGC-2-3	0	0	0	0	0	0	0	0	0	0	0	0	0	0	0	0	0	0	tRNA:Ala-AGC-2-3	0	0	0	0	NA	NA	NA	NA	NA	NA	NA	NA	#N/A
FBgn0011844	tRNA:Asp-GTC-1-10	0	0	0	0	0	0	0	0	0	0	0	0	0	0	0	0	0	0	tRNA:Asp-GTC-1-10	0	0	0	0	NA	NA	NA	NA	NA	NA	NA	NA	#N/A
FBgn0011845	tRNA:Asp-GTC-1-11	0	0	0	2	1	3	1	3	3	0	0	0	1	1	2	1	3	2	tRNA:Asp-GTC-1-11	1.12	0	1	2	1.248	0.32	0.726146	NA	2.239	1.163	0.204998	NA	#N/A
FBgn0011848	tRNA:Glu-TTC-1-6	0	0	0	0	0	0	0	0	0	0	0	0	0	0	0	0	0	0	tRNA:Glu-TTC-1-6	0	0	0	0	NA	NA	NA	NA	NA	NA	NA	NA	#N/A
FBgn0011849	tRNA:Glu-TTC-1-5	0	0	0	0	0	0	0	0	1	0	0	0	0	0	0	0	0	1	tRNA:Glu-TTC-1-5	0.09	0	0	0	1.385	0.47	0.439582	NA	0.926	-0.111	0.850578	NA	#N/A
FBgn0011850	tRNA:Glu-TTC-1-4	0	0	0	0	0	0	0	0	0	0	0	0	0	0	0	0	0	0	tRNA:Glu-TTC-1-4	0	0	0	0	NA	NA	NA	NA	NA	NA	NA	NA	#N/A
FBgn0011851	tRNA:Glu-CTC-3-4	0	0	0	0	0	0	0	0	0	0	0	0	0	0	0	0	0	0	tRNA:Glu-CTC-3-4	0	0	0	0	NA	NA	NA	NA	NA	NA	NA	NA	#N/A
FBgn0011852	tRNA:Glu-CTC-3-5	0	0	0	0	0	0	0	0	0	0	0	0	0	0	0	0	0	0	tRNA:Glu-CTC-3-5	0	0	0	0	NA	NA	NA	NA	NA	NA	NA	NA	#N/A
FBgn0011853	tRNA:Glu-CTC-3-6	0	0	0	0	0	0	0	0	0	0	0	0	0	0	0	0	0	0	tRNA:Glu-CTC-3-6	0	0	0	0	NA	NA	NA	NA	NA	NA	NA	NA	#N/A
FBgn0011854	tRNA:Glu-CTC-3-8	0	0	0	0	0	0	0	0	0	0	0	0	0	0	0	0	0	0	tRNA:Glu-CTC-3-8	0	0	0	0	NA	NA	NA	NA	NA	NA	NA	NA	#N/A
FBgn0011855	tRNA:Glu-CTC-3-9	0	0	0	0	0	0	0	0	0	0	0	0	0	0	0	0	0	0	tRNA:Glu-CTC-3-9	0	0	0	0	NA	NA	NA	NA	NA	NA	NA	NA	#N/A
FBgn0011858	tRNA:Phe-GAA-1-8	0	0	0	0	0	0	0	0	0	0	0	0	0	0	0	0	0	0	tRNA:Phe-GAA-1-8	0	0	0	0	NA	NA	NA	NA	NA	NA	NA	NA	#N/A
FBgn0011859	tRNA:Gly-GCC-1-1	0	0	0	0	0	0	0	0	0	0	0	0	0	0	0	0	0	0	tRNA:Gly-GCC-1-1	0	0	0	0	NA	NA	NA	NA	NA	NA	NA	NA	#N/A
FBgn0011860	tRNA:Gly-GCC-1-2	0	0	3	0	0	1	0	0	0	0	0	4	0	0	1	0	0	0	tRNA:Gly-GCC-1-2	0.52	1	0	0	0.895	-0.16	0.818218	NA	0.687	-0.541	0.434523	NA	#N/A
FBgn0011861	tRNA:Gly-GCC-1-3	0	0	0	0	0	0	0	0	0	0	0	0	0	0	0	0	0	0	tRNA:Gly-GCC-1-3	0	0	0	0	NA	NA	NA	NA	NA	NA	NA	NA	#N/A
FBgn0011862	tRNA:Gly-GCC-1-4	0	0	0	0	0	0	0	0	0	0	0	0	0	0	0	0	0	0	tRNA:Gly-GCC-1-4	0	0	0	0	NA	NA	NA	NA	NA	NA	NA	NA	#N/A
FBgn0011863	tRNA:Gly-GCC-1-5	0	0	0	0	0	0	0	0	0	0	0	0	0	0	0	0	0	0	tRNA:Gly-GCC-1-5	0	0	0	0	NA	NA	NA	NA	NA	NA	NA	NA	#N/A
FBgn0011864	tRNA:Gly-GCC-1-6	0	0	0	0	0	0	0	0	0	0	0	0	0	0	0	0	0	0	tRNA:Gly-GCC-1-6	0	0	0	0	NA	NA	NA	NA	NA	NA	NA	NA	#N/A
FBgn0011865	tRNA:Gly-GCC-1-7	0	0	0	0	0	0	0	0	0	0	0	0	0	0	0	0	0	0	tRNA:Gly-GCC-1-7	0	0	0	0	NA	NA	NA	NA	NA	NA	NA	NA	#N/A
FBgn0011866	tRNA:Gly-GCC-2-1	0	0	0	0	0	0	0	0	0	0	0	0	0	0	0	0	0	0	tRNA:Gly-GCC-2-1	0	0	0	0	NA	NA	NA	NA	NA	NA	NA	NA	#N/A
FBgn0011867	tRNA:Gly-GCC-1-8	0	0	0	0	0	0	0	0	0	0	0	0	0	0	0	0	0	0	tRNA:Gly-GCC-1-8	0	0	0	0	NA	NA	NA	NA	NA	NA	NA	NA	#N/A
FBgn0011868	tRNA:Gly-GCC-1-9	0	0	0	0	0	0	0	0	0	0	0	0	0	0	0	0	0	0	tRNA:Gly-GCC-1-9	0	0	0	0	NA	NA	NA	NA	NA	NA	NA	NA	#N/A
FBgn0011869	tRNA:Gly-GCC-1-10	0	0	0	0	0	0	0	0	0	0	0	0	0	0	0	0	0	0	tRNA:Gly-GCC-1-10	0	0	0	0	NA	NA	NA	NA	NA	NA	NA	NA	#N/A
FBgn0011870	tRNA:Gly-GCC-1-11	0	0	0	0	0	0	0	0	0	0	0	0	0	0	0	0	0	0	tRNA:Gly-GCC-1-11	0	0	0	0	NA	NA	NA	NA	NA	NA	NA	NA	#N/A
FBgn0011871	tRNA:Gly-GCC-1-12	0	0	0	0	0	0	0	0	0	0	0	0	0	0	0	0	0	0	tRNA:Gly-GCC-1-12	0	0	0	0	NA	NA	NA	NA	NA	NA	NA	NA	#N/A
FBgn0011872	tRNA:Gly-GCC-1-13	0	0	0	0	0	0	0	0	0	0	0	0	0	0	0	0	0	0	tRNA:Gly-GCC-1-13	0	0	0	0	NA	NA	NA	NA	NA	NA	NA	NA	#N/A
FBgn0011877	tRNA:His-GTG-2-1Psi	0	0	0	0	0	0	0	0	0	0	0	0	0	0	0	0	0	0	tRNA:His-GTG-2-1Psi	0	0	0	0	NA	NA	NA	NA	NA	NA	NA	NA	#N/A
FBgn0011878	tRNA:His-GTG-1-4	0	0	0	0	0	0	0	0	0	0	0	0	0	0	0	0	0	0	tRNA:His-GTG-1-4	0	0	0	0	NA	NA	NA	NA	NA	NA	NA	NA	#N/A
FBgn0011879	tRNA:Ala-TGC-2-1	0	0	0	0	0	0	0	0	0	0	0	0	0	0	0	0	0	0	tRNA:Ala-TGC-2-1	0	0	0	0	NA	NA	NA	NA	NA	NA	NA	NA	#N/A
FBgn0011880	tRNA:Ile-AAT-1-1	0	0	0	0	0	0	0	0	0	0	0	0	0	0	0	0	0	0	tRNA:Ile-AAT-1-1	0	0	0	0	NA	NA	NA	NA	NA	NA	NA	NA	#N/A
FBgn0011881	tRNA:Ile-AAT-1-3	0	0	0	0	0	0	0	0	0	0	0	0	0	0	0	0	0	0	tRNA:Ile-AAT-1-3	0	0	0	0	NA	NA	NA	NA	NA	NA	NA	NA	#N/A
FBgn0011882	tRNA:Ile-AAT-1-4	0	0	0	0	0	0	0	2	0	0	0	0	0	0	0	0	2	0	tRNA:Ile-AAT-1-4	0.2	0	0	1	1.563	0.644	0.327059	NA	0.951	-0.072	0.906674	NA	#N/A
FBgn0011883	tRNA:Ile-AAT-1-5	0	0	0	0	0	0	0	0	0	0	0	0	0	0	0	0	0	0	tRNA:Ile-AAT-1-5	0	0	0	0	NA	NA	NA	NA	NA	NA	NA	NA	#N/A
FBgn0011884	tRNA:Ile-AAT-1-6	0	0	0	0	0	0	0	0	0	0	0	0	0	0	0	0	0	0	tRNA:Ile-AAT-1-6	0	0	0	0	NA	NA	NA	NA	NA	NA	NA	NA	#N/A
FBgn0011885	tRNA:Ile-AAT-1-7	0	0	0	0	0	0	0	0	0	0	0	0	0	0	0	0	0	0	tRNA:Ile-AAT-1-7	0	0	0	0	NA	NA	NA	NA	NA	NA	NA	NA	#N/A
FBgn0011887	tRNA:Lys-CTT-1-4	0	0	0	0	0	0	1	0	0	0	0	0	0	0	0	1	0	0	tRNA:Lys-CTT-1-4	0.1	0	0	0	1.395	0.48	0.431753	NA	0.927	-0.11	0.852961	NA	#N/A
FBgn0011888	tRNA:Lys-CTT-1-3	0	0	0	0	0	0	0	0	0	0	0	0	0	0	0	0	0	0	tRNA:Lys-CTT-1-3	0	0	0	0	NA	NA	NA	NA	NA	NA	NA	NA	#N/A
FBgn0011889	tRNA:Lys-CTT-1-2	0	0	0	0	0	0	0	0	0	0	0	0	0	0	0	0	0	0	tRNA:Lys-CTT-1-2	0	0	0	0	NA	NA	NA	NA	NA	NA	NA	NA	#N/A
FBgn0011890	tRNA:Lys-CTT-1-5	0	0	0	0	0	0	0	0	0	0	0	0	0	0	0	0	0	0	tRNA:Lys-CTT-1-5	0	0	0	0	NA	NA	NA	NA	NA	NA	NA	NA	#N/A
FBgn0011891	tRNA:Lys-CTT-1-1	0	0	0	0	0	0	0	0	0	0	0	0	0	0	0	0	0	0	tRNA:Lys-CTT-1-1	0	0	0	0	NA	NA	NA	NA	NA	NA	NA	NA	#N/A
FBgn0011892	tRNA:Lys-CTT-1-6	0	0	0	0	0	0	0	2	0	0	0	0	0	0	0	0	2	0	tRNA:Lys-CTT-1-6	0.2	0	0	1	1.563	0.644	0.327059	NA	0.951	-0.072	0.906674	NA	#N/A
FBgn0011893	tRNA:Lys-CTT-1-7	0	0	0	0	0	0	0	0	0	0	0	0	0	0	0	0	0	0	tRNA:Lys-CTT-1-7	0	0	0	0	NA	NA	NA	NA	NA	NA	NA	NA	#N/A
FBgn0011894	tRNA:Lys-CTT-1-8	0	0	0	0	0	0	0	0	0	0	0	0	0	0	0	0	0	0	tRNA:Lys-CTT-1-8	0	0	0	0	NA	NA	NA	NA	NA	NA	NA	NA	#N/A
FBgn0011895	tRNA:Lys-CTT-1-9	0	0	0	0	0	0	0	0	0	0	0	0	0	0	0	0	0	0	tRNA:Lys-CTT-1-9	0	0	0	0	NA	NA	NA	NA	NA	NA	NA	NA	#N/A
FBgn0011896	tRNA:Lys-CTT-1-10	0	0	0	0	0	0	0	0	0	0	0	0	0	0	0	0	0	0	tRNA:Lys-CTT-1-10	0	0	0	0	NA	NA	NA	NA	NA	NA	NA	NA	#N/A
FBgn0011897	tRNA:Lys-CTT-1-11	0	0	0	0	0	0	0	0	0	0	0	0	0	0	0	0	0	0	tRNA:Lys-CTT-1-11	0	0	0	0	NA	NA	NA	NA	NA	NA	NA	NA	#N/A
FBgn0011902	tRNA:Lys-TTT-1-1	0	0	0	0	0	0	0	0	0	0	0	0	0	0	0	0	0	0	tRNA:Lys-TTT-1-1	0	0	0	0	NA	NA	NA	NA	NA	NA	NA	NA	#N/A
FBgn0011904	tRNA:Lys-TTT-2-4	0	0	0	0	0	0	0	0	0	0	0	0	0	0	0	0	0	0	tRNA:Lys-TTT-2-4	0	0	0	0	NA	NA	NA	NA	NA	NA	NA	NA	#N/A
FBgn0011905	tRNA:Lys-TTT-2-5	0	0	0	0	0	0	0	0	0	0	0	0	0	0	0	0	0	0	tRNA:Lys-TTT-2-5	0	0	0	0	NA	NA	NA	NA	NA	NA	NA	NA	#N/A
FBgn0011906	tRNA:Leu-CAG-1-1	0	0	0	0	0	0	0	0	0	0	0	0	0	0	0	0	0	0	tRNA:Leu-CAG-1-1	0	0	0	0	NA	NA	NA	NA	NA	NA	NA	NA	#N/A
FBgn0011909	tRNA:Leu-CAA-2-1	0	0	0	0	0	0	0	0	0	0	0	0	0	0	0	0	0	0	tRNA:Leu-CAA-2-1	0	0	0	0	NA	NA	NA	NA	NA	NA	NA	NA	#N/A
FBgn0011910	tRNA:Leu-CAA-1-1	0	0	0	0	0	4	0	0	0	0	0	0	0	0	3	0	0	0	tRNA:Leu-CAA-1-1	0.29	0	1	0	0.608	-0.718	0.291258	NA	1.591	0.67	0.306024	NA	#N/A
FBgn0011915	tRNA:Met-CAT-1-1	0	0	0	0	0	0	0	0	0	0	0	0	0	0	0	0	0	0	tRNA:Met-CAT-1-1	0	0	0	0	NA	NA	NA	NA	NA	NA	NA	NA	#N/A
FBgn0011916	tRNA:Met-CAT-1-2	0	0	0	0	0	1	0	3	0	0	0	0	0	0	1	0	3	0	tRNA:Met-CAT-1-2	0.37	0	0	1	1.324	0.405	0.560408	NA	1.104	0.143	0.829823	NA	#N/A
FBgn0011919	tRNA:Met-CAT-1-5	0	0	0	0	0	0	0	0	0	0	0	0	0	0	0	0	0	0	tRNA:Met-CAT-1-5	0	0	0	0	NA	NA	NA	NA	NA	NA	NA	NA	#N/A
FBgn0011921	tRNA:iMet-CAT-2-1	0	0	0	0	0	0	0	0	0	0	0	0	0	0	0	0	0	0	tRNA:iMet-CAT-2-1	0	0	0	0	NA	NA	NA	NA	NA	NA	NA	NA	#N/A
FBgn0011927	tRNA:iMet-CAT-1-4	0	0	0	0	0	0	0	0	0	0	0	0	0	0	0	0	0	0	tRNA:iMet-CAT-1-4	0	0	0	0	NA	NA	NA	NA	NA	NA	NA	NA	#N/A
FBgn0011928	tRNA:iMet-CAT-1-5	0	0	0	0	0	0	0	0	0	0	0	0	0	0	0	0	0	0	tRNA:iMet-CAT-1-5	0	0	0	0	NA	NA	NA	NA	NA	NA	NA	NA	#N/A
FBgn0011931	tRNA:Asn-GTT-1-6	0	0	0	0	0	0	0	0	0	0	0	0	0	0	0	0	0	0	tRNA:Asn-GTT-1-6	0	0	0	0	NA	NA	NA	NA	NA	NA	NA	NA	#N/A
FBgn0011932	tRNA:Asn-GTT-1-5	0	0	0	0	0	0	0	0	0	0	0	0	0	0	0	0	0	0	tRNA:Asn-GTT-1-5	0	0	0	0	NA	NA	NA	NA	NA	NA	NA	NA	#N/A
FBgn0011933	tRNA:Asn-GTT-1-4	0	0	0	0	0	0	0	0	0	0	0	0	0	0	0	0	0	0	tRNA:Asn-GTT-1-4	0	0	0	0	NA	NA	NA	NA	NA	NA	NA	NA	#N/A
FBgn0011934	tRNA:Asn-GTT-1-8	0	0	0	0	0	0	0	0	0	0	0	0	0	0	0	0	0	0	tRNA:Asn-GTT-1-8	0	0	0	0	NA	NA	NA	NA	NA	NA	NA	NA	#N/A
FBgn0011935	tRNA:Asn-GTT-1-7	0	0	0	0	0	0	0	0	0	0	0	0	0	0	0	0	0	0	tRNA:Asn-GTT-1-7	0	0	0	0	NA	NA	NA	NA	NA	NA	NA	NA	#N/A
FBgn0011936	tRNA:Asn-GTT-1-3	0	0	0	0	0	0	0	0	0	0	0	0	0	0	0	0	0	0	tRNA:Asn-GTT-1-3	0	0	0	0	NA	NA	NA	NA	NA	NA	NA	NA	#N/A
FBgn0011937	tRNA:Asn-GTT-1-2	0	0	0	0	0	0	0	0	0	0	0	0	0	0	0	0	0	0	tRNA:Asn-GTT-1-2	0	0	0	0	NA	NA	NA	NA	NA	NA	NA	NA	#N/A
FBgn0011938	tRNA:Asn-GTT-1-1	0	0	0	0	0	0	0	0	0	0	0	0	0	0	0	0	0	0	tRNA:Asn-GTT-1-1	0	0	0	0	NA	NA	NA	NA	NA	NA	NA	NA	#N/A
FBgn0011944	tRNA:Pro-TGG-1-1	0	0	0	0	0	0	0	0	0	0	0	0	0	0	0	0	0	0	tRNA:Pro-TGG-1-1	0	0	0	0	NA	NA	NA	NA	NA	NA	NA	NA	#N/A
FBgn0011945	tRNA:Pro-TGG-1-2	0	0	0	0	0	0	0	0	0	0	0	0	0	0	0	0	0	0	tRNA:Pro-TGG-1-2	0	0	0	0	NA	NA	NA	NA	NA	NA	NA	NA	#N/A
FBgn0011948	tRNA:Arg-TCG-3-1	0	0	0	0	0	0	0	0	0	0	0	0	0	0	0	0	0	0	tRNA:Arg-TCG-3-1	0	0	0	0	NA	NA	NA	NA	NA	NA	NA	NA	#N/A
FBgn0011949	tRNA:Arg-TCG-3-2	0	0	0	0	0	0	0	0	0	0	0	0	0	0	0	0	0	0	tRNA:Arg-TCG-3-2	0	0	0	0	NA	NA	NA	NA	NA	NA	NA	NA	#N/A
FBgn0011950	tRNA:Arg-TCG-3-3	0	0	0	0	0	0	0	0	0	0	0	0	0	0	0	0	0	0	tRNA:Arg-TCG-3-3	0	0	0	0	NA	NA	NA	NA	NA	NA	NA	NA	#N/A
FBgn0011951	tRNA:Arg-TCG-3-4	0	0	0	0	0	0	0	0	0	0	0	0	0	0	0	0	0	0	tRNA:Arg-TCG-3-4	0	0	0	0	NA	NA	NA	NA	NA	NA	NA	NA	#N/A
FBgn0011952	tRNA:Arg-TCG-2-1	0	0	0	0	0	0	0	0	0	0	0	0	0	0	0	0	0	0	tRNA:Arg-TCG-2-1	0	0	0	0	NA	NA	NA	NA	NA	NA	NA	NA	#N/A
FBgn0011953	tRNA:Arg-TCG-1-1	0	0	0	0	0	0	0	0	0	0	0	0	0	0	0	0	0	0	tRNA:Arg-TCG-1-1	0	0	0	0	NA	NA	NA	NA	NA	NA	NA	NA	#N/A
FBgn0011954	tRNA:Arg-TCG-2-2	0	0	0	0	0	0	0	0	0	0	0	0	0	0	0	0	0	0	tRNA:Arg-TCG-2-2	0	0	0	0	NA	NA	NA	NA	NA	NA	NA	NA	#N/A
FBgn0011955	tRNA:Arg-ACG-1-5	0	0	0	0	0	0	0	0	0	0	0	0	0	0	0	0	0	0	tRNA:Arg-ACG-1-5	0	0	0	0	NA	NA	NA	NA	NA	NA	NA	NA	#N/A
FBgn0011956	tRNA:Arg-ACG-1-3	0	0	0	0	0	0	0	0	0	0	0	0	0	0	0	0	0	0	tRNA:Arg-ACG-1-3	0	0	0	0	NA	NA	NA	NA	NA	NA	NA	NA	#N/A
FBgn0011957	tRNA:Arg-ACG-1-2	0	0	0	0	0	0	0	0	0	0	0	0	0	0	0	0	0	0	tRNA:Arg-ACG-1-2	0	0	0	0	NA	NA	NA	NA	NA	NA	NA	NA	#N/A
FBgn0011958	tRNA:Arg-ACG-1-1	0	0	0	0	0	0	0	0	0	0	0	0	0	0	0	0	0	0	tRNA:Arg-ACG-1-1	0	0	0	0	NA	NA	NA	NA	NA	NA	NA	NA	#N/A
FBgn0011959	tRNA:Arg-ACG-1-10	0	0	0	0	0	0	0	0	0	0	0	0	0	0	0	0	0	0	tRNA:Arg-ACG-1-10	0	0	0	0	NA	NA	NA	NA	NA	NA	NA	NA	#N/A
FBgn0011960	tRNA:Arg-ACG-1-9	0	0	0	0	0	0	0	0	0	0	0	0	0	0	0	0	0	0	tRNA:Arg-ACG-1-9	0	0	0	0	NA	NA	NA	NA	NA	NA	NA	NA	#N/A
FBgn0011961	tRNA:Arg-ACG-1-8	0	0	0	0	0	0	0	0	0	0	0	0	0	0	0	0	0	0	tRNA:Arg-ACG-1-8	0	0	0	0	NA	NA	NA	NA	NA	NA	NA	NA	#N/A
FBgn0011962	tRNA:Arg-ACG-1-7	0	0	0	0	0	0	0	0	0	0	0	0	0	0	0	0	0	0	tRNA:Arg-ACG-1-7	0	0	0	0	NA	NA	NA	NA	NA	NA	NA	NA	#N/A
FBgn0011963	tRNA:Arg-ACG-1-6	0	0	0	0	0	0	0	0	0	0	0	0	0	0	0	0	0	0	tRNA:Arg-ACG-1-6	0	0	0	0	NA	NA	NA	NA	NA	NA	NA	NA	#N/A
FBgn0011965	tRNA:Arg-TCG-4-1	0	0	0	0	0	0	0	0	0	0	0	0	0	0	0	0	0	0	tRNA:Arg-TCG-4-1	0	0	0	0	NA	NA	NA	NA	NA	NA	NA	NA	#N/A
FBgn0011966	tRNA:Arg-TCG-2-3	0	0	0	0	0	0	0	0	0	0	0	0	0	0	0	0	0	0	tRNA:Arg-TCG-2-3	0	0	0	0	NA	NA	NA	NA	NA	NA	NA	NA	#N/A
FBgn0011970	tRNA:Ser-GCT-2-1	0	0	0	0	0	1	0	0	0	0	0	0	0	0	1	0	0	0	tRNA:Ser-GCT-2-1	0.07	0	0	0	0.753	-0.409	0.496331	NA	1.24	0.31	0.606048	NA	#N/A
FBgn0011971	tRNA:Ser-GCT-2-2	0	0	0	0	0	2	0	2	0	0	0	0	0	0	1	0	2	0	tRNA:Ser-GCT-2-2	0.34	0	0	1	1.059	0.083	0.90486	NA	1.235	0.304	0.648632	NA	#N/A
FBgn0011974	tRNA:Ser-AGA-1-1	0	0	0	0	0	0	0	0	0	0	0	0	0	0	0	0	0	0	tRNA:Ser-AGA-1-1	0	0	0	0	NA	NA	NA	NA	NA	NA	NA	NA	#N/A
FBgn0011975	tRNA:Ser-CGA-1-1	0	0	0	0	0	0	0	0	0	0	0	0	0	0	0	0	0	0	tRNA:Ser-CGA-1-1	0	0	0	0	NA	NA	NA	NA	NA	NA	NA	NA	#N/A
FBgn0011976	tRNA:Ser-CGA-1-2	0	0	0	0	0	0	0	0	0	0	0	0	0	0	0	0	0	0	tRNA:Ser-CGA-1-2	0	0	0	0	NA	NA	NA	NA	NA	NA	NA	NA	#N/A
FBgn0011977	tRNA:Ser-CGA-1-3	0	0	0	0	0	0	0	0	0	0	0	0	0	0	0	0	0	0	tRNA:Ser-CGA-1-3	0	0	0	0	NA	NA	NA	NA	NA	NA	NA	NA	#N/A
FBgn0011980	tRNA:Ser-AGA-3-1	0	0	0	0	0	0	0	0	1	0	0	0	0	0	0	0	0	1	tRNA:Ser-AGA-3-1	0.09	0	0	0	1.385	0.47	0.439582	NA	0.926	-0.111	0.850578	NA	#N/A
FBgn0011981	tRNA:Ser-AGA-3-2	0	0	0	0	0	0	0	1	1	0	0	0	0	0	0	0	1	1	tRNA:Ser-AGA-3-2	0.19	0	0	1	1.557	0.638	0.330275	NA	0.951	-0.073	0.905424	NA	#N/A
FBgn0011982	tRNA:Ser-AGA-2-1	3	0	0	0	1	0	3	0	2	4	0	0	0	1	0	3	0	2	tRNA:Ser-AGA-2-1	1.06	1	0	2	1.35	0.433	0.584857	NA	0.736	-0.443	0.571837	NA	#N/A
FBgn0011983	tRNA:Ser-AGA-2-2	0	0	0	0	0	0	0	0	0	0	0	0	0	0	0	0	0	0	tRNA:Ser-AGA-2-2	0	0	0	0	NA	NA	NA	NA	NA	NA	NA	NA	#N/A
FBgn0011984	tRNA:Ser-AGA-2-4	0	2	0	0	0	0	0	0	0	0	4	0	0	0	0	0	0	0	tRNA:Ser-AGA-2-4	0.46	1	0	0	1.007	0.011	0.987573	NA	0.57	-0.81	0.228257	NA	#N/A
FBgn0011985	tRNA:Ser-AGA-2-3	0	0	0	0	0	0	0	0	0	0	0	0	0	0	0	0	0	0	tRNA:Ser-AGA-2-3	0	0	0	0	NA	NA	NA	NA	NA	NA	NA	NA	#N/A
FBgn0011986	tRNA:Ser-AGA-2-5	0	0	0	0	0	0	0	0	0	0	0	0	0	0	0	0	0	0	tRNA:Ser-AGA-2-5	0	0	0	0	NA	NA	NA	NA	NA	NA	NA	NA	#N/A
FBgn0011987	tRNA:SeC-TCA-1-1	0	0	2	0	0	0	0	0	0	0	0	3	0	0	0	0	0	0	tRNA:SeC-TCA-1-1	0.3	1	0	0	1.008	0.012	0.98565	NA	0.593	-0.754	0.248509	NA	#N/A
FBgn0011993	tRNA:Thr-AGT-1-5	0	0	0	0	0	0	0	0	0	0	0	0	0	0	0	0	0	0	tRNA:Thr-AGT-1-5	0	0	0	0	NA	NA	NA	NA	NA	NA	NA	NA	#N/A
FBgn0011994	tRNA:Thr-AGT-1-6	0	0	0	0	0	0	0	0	0	0	0	0	0	0	0	0	0	0	tRNA:Thr-AGT-1-6	0	0	0	0	NA	NA	NA	NA	NA	NA	NA	NA	#N/A
FBgn0011998	tRNA:Val-CAC-2-2	0	0	0	0	0	0	0	0	0	0	0	0	0	0	0	0	0	0	tRNA:Val-CAC-2-2	0	0	0	0	NA	NA	NA	NA	NA	NA	NA	NA	#N/A
FBgn0011999	tRNA:Val-CAC-2-1	0	0	0	0	0	0	0	0	0	0	0	0	0	0	0	0	0	0	tRNA:Val-CAC-2-1	0	0	0	0	NA	NA	NA	NA	NA	NA	NA	NA	#N/A
FBgn0012000	tRNA:Val-CAC-2-3	0	0	0	0	0	0	0	0	0	0	0	0	0	0	0	0	0	0	tRNA:Val-CAC-2-3	0	0	0	0	NA	NA	NA	NA	NA	NA	NA	NA	#N/A
FBgn0012001	tRNA:Val-CAC-2-4	0	0	0	0	0	0	0	0	0	0	0	0	0	0	0	0	0	0	tRNA:Val-CAC-2-4	0	0	0	0	NA	NA	NA	NA	NA	NA	NA	NA	#N/A
FBgn0012002	tRNA:Val-CAC-1-1	0	0	0	0	0	0	0	0	1	0	0	0	0	0	0	0	0	1	tRNA:Val-CAC-1-1	0.09	0	0	0	1.385	0.47	0.439582	NA	0.926	-0.111	0.850578	NA	#N/A
FBgn0012003	tRNA:Val-CAC-2-5	0	0	1	0	0	0	0	0	0	0	0	1	0	0	0	0	0	0	tRNA:Val-CAC-2-5	0.15	0	0	0	1.01	0.014	0.981723	NA	0.657	-0.606	0.312728	NA	#N/A
FBgn0012004	tRNA:Val-CAC-2-6	0	0	0	0	0	0	0	0	0	0	0	0	0	0	0	0	0	0	tRNA:Val-CAC-2-6	0	0	0	0	NA	NA	NA	NA	NA	NA	NA	NA	#N/A
FBgn0012009	tRNA:Val-AAC-2-4	0	0	0	0	0	0	0	0	0	0	0	0	0	0	0	0	0	0	tRNA:Val-AAC-2-4	0	0	0	0	NA	NA	NA	NA	NA	NA	NA	NA	#N/A
FBgn0012010	tRNA:Val-AAC-2-3	0	0	0	0	0	1	0	0	0	0	0	0	0	0	1	0	0	0	tRNA:Val-AAC-2-3	0.07	0	0	0	0.753	-0.409	0.496331	NA	1.24	0.31	0.606048	NA	#N/A
FBgn0012011	tRNA:Val-AAC-1-1	0	6	0	0	0	1	0	0	0	0	12	0	0	0	1	0	0	0	tRNA:Val-AAC-1-1	1.44	4	0	0	0.945	-0.081	0.909921	NA	0.572	-0.806	0.262611	NA	#N/A
FBgn0012016	tRNA:Tyr-GTA-1-3	0	0	0	0	0	0	0	0	0	0	0	0	0	0	0	0	0	0	tRNA:Tyr-GTA-1-3	0	0	0	0	NA	NA	NA	NA	NA	NA	NA	NA	#N/A
FBgn0012017	tRNA:Tyr-GTA-1-2	0	0	0	0	0	0	0	0	0	0	0	0	0	0	0	0	0	0	tRNA:Tyr-GTA-1-2	0	0	0	0	NA	NA	NA	NA	NA	NA	NA	NA	#N/A
FBgn0012018	tRNA:Tyr-GTA-1-9	0	0	0	0	0	0	0	0	0	0	0	0	0	0	0	0	0	0	tRNA:Tyr-GTA-1-9	0	0	0	0	NA	NA	NA	NA	NA	NA	NA	NA	#N/A
FBgn0012024	tRNA:Tyr-GTA-1-8	0	0	0	0	0	0	0	0	0	0	0	0	0	0	0	0	0	0	tRNA:Tyr-GTA-1-8	0	0	0	0	NA	NA	NA	NA	NA	NA	NA	NA	#N/A
FBgn0012025	tRNA:Tyr-GTA-1-7	0	0	0	0	0	0	0	0	0	0	0	0	0	0	0	0	0	0	tRNA:Tyr-GTA-1-7	0	0	0	0	NA	NA	NA	NA	NA	NA	NA	NA	#N/A
FBgn0012026	tRNA:Tyr-GTA-1-6	0	0	0	0	0	0	0	0	0	0	0	0	0	0	0	0	0	0	tRNA:Tyr-GTA-1-6	0	0	0	0	NA	NA	NA	NA	NA	NA	NA	NA	#N/A
FBgn0012027	tRNA:Tyr-GTA-1-5	0	0	0	0	0	0	0	0	0	0	0	0	0	0	0	0	0	0	tRNA:Tyr-GTA-1-5	0	0	0	0	NA	NA	NA	NA	NA	NA	NA	NA	#N/A
FBgn0012028	tRNA:Tyr-GTA-1-4	0	0	0	0	0	0	0	0	0	0	0	0	0	0	0	0	0	0	tRNA:Tyr-GTA-1-4	0	0	0	0	NA	NA	NA	NA	NA	NA	NA	NA	#N/A
FBgn0012034	AcCoAS	3262	5746	3627	3536	2644	3025	3778	3435	3230	4758	11814	4887	2312	2316	1998	3298	3023	2634	AcCoAS	4115.44	7153	2209	2985	1.338	0.42	NA	NA	0.321	-1.638	NA	NA	#N/A
FBgn0012036	Aldh	18139	17522	10469	23199	15296	15956	19791	22082	16287	26456	36026	14106	15166	13400	10537	17275	19436	13280	Aldh	18409	25529	13034	16664	1.269	0.343	0.283265	0.592263	0.521	-0.94	0.00331675	0.0114822	#N/A
FBgn0012037	Ance	7387	4030	8273	36322	32461	39311	23169	24802	29196	10774	8286	11147	23744	28437	25960	20223	21830	23806	Ance	19356.3	10069	26047	21953	0.844	-0.245	0.0814284	0.271747	2.572	1.363	4.35338e-22	1.68935e-20	#N/A
FBgn0012042	AttA	3	6	82	513	279	769	157	92	668	4	12	110	335	244	508	137	81	545	AttA	219.72	42	362	254	0.759	-0.399	0.618518	0.854398	4.8	2.263	0.00485459	0.0158769	#N/A
FBgn0012051	CalpA	2441	2682	2858	26267	16948	22439	22053	20133	19083	3560	5514	3851	17171	14847	14818	19249	17720	15560	CalpA	12476.8	4308	15612	17510	1.12	0.164	0.36989	0.682638	3.58	1.84	1.0668e-23	4.7381e-22	#N/A
FBgn0012058	Cdc27	1125	732	1256	2806	2350	3312	2374	2289	2458	1641	1505	1692	1834	2059	2187	2072	2015	2004	Cdc27	1889.94	1613	2027	2030	1.002	0.003	0.976187	0.993168	1.254	0.327	0.000440097	0.00200477	#N/A
FBgn0012344	Dh44	16	0	0	33	30	56	33	18	31	23	0	0	22	26	37	29	16	25	Dh44	19.79	8	28	23	0.875	-0.193	0.82625	0.950422	2.246	1.167	0.18645	0.27697	#N/A
FBgn0013263	Trl	233	143	166	644	449	562	503	512	518	340	294	224	421	393	371	439	451	422	Trl	372.78	286	395	437	1.106	0.145	0.384019	0.695256	1.381	0.466	0.0073365	0.0224297	#N/A
FBgn0013269	Fkbp39	4758	3520	3813	9500	5536	7270	5341	5916	5504	6940	7237	5138	6210	4850	4801	4662	5207	4488	Fkbp39	5503.6	6438	5287	4786	0.906	-0.143	0.403887	0.711975	0.823	-0.281	0.0998596	0.173583	#N/A
FBgn0013272	Gp150	4123	1539	1534	2591	3103	4405	2856	2173	2878	6013	3164	2067	1694	2718	2909	2493	1913	2347	Gp150	2813.1	3748	2440	2251	0.925	-0.112	0.763916	0.928458	0.663	-0.593	0.110728	0.187496	#N/A
FBgn0013275	Hsp70Aa	1	1	0	0	0	0	0	0	0	1	2	0	0	0	0	0	0	0	Hsp70Aa	0.39	1	0	0	1.008	0.011	0.986802	NA	0.579	-0.788	0.235945	NA	#N/A
FBgn0013276	Hsp70Ab	0	0	1	2	5	1	0	0	1	0	0	1	1	4	1	0	0	1	Hsp70Ab	0.95	0	2	0	0.465	-1.104	0.222755	NA	1.831	0.872	0.328987	NA	#N/A
FBgn0013277	Hsp70Ba	10	0	7	44	61	44	20	25	12	15	0	9	29	53	29	17	22	10	Hsp70Ba	20.5	8	37	16	0.495	-1.015	0.120705	0.353533	3.49	1.803	0.00827845	0.0247718	#N/A
FBgn0013278	Hsp70Bb	22	3	23	72	115	70	61	38	35	32	6	31	47	101	46	53	33	29	Hsp70Bb	42.06	23	65	38	0.627	-0.672	0.240003	0.541865	2.449	1.292	0.0279084	0.0663329	#N/A
FBgn0013279	Hsp70Bc	67	6	26	75	121	127	67	51	28	98	12	35	49	106	84	58	45	23	Hsp70Bc	56.69	48	80	42	0.578	-0.791	0.221348	0.516227	1.526	0.61	0.348287	0.445882	#N/A
FBgn0013300	ProtA	15	0	0	32	63	274	0	0	0	22	0	0	21	55	181	0	0	0	ProtA	30.99	7	86	0	0.137	-2.865	0.00197874	0.0257191	3.855	1.947	0.0355857	0.0799585	#N/A
FBgn0013301	ProtB	44	0	0	32	103	400	0	2	0	64	0	0	21	90	264	0	2	0	ProtB	49.03	21	125	1	0.232	-2.11	0.0211064	0.105578	2.412	1.27	0.165072	0.252641	#N/A
FBgn0013303	Nca	813	644	790	1854	1110	1647	1631	1337	1470	1186	1324	1064	1212	972	1088	1424	1177	1199	Nca	1182.82	1191	1091	1267	1.159	0.213	0.133585	0.376514	0.918	-0.124	0.388679	0.487081	#N/A
FBgn0013305	Nmda1	7550	4623	8806	21145	14447	19126	14436	12177	14732	11012	9505	11866	13823	12656	12630	12601	10718	12012	Nmda1	11869.1	10794	13036	11777	0.904	-0.146	0.183882	0.460939	1.207	0.271	0.0139286	0.0377607	#N/A
FBgn0013307	Odc1	92	796	93	15	7	8	7	15	92	134	1637	125	10	6	5	6	13	75	Odc1	223.52	632	7	31	2.513	1.329	NA	NA	0.04	-4.64	NA	NA	#N/A
FBgn0013308	Odc2	10	201	14	2	3	6	3	2	25	15	413	19	1	3	4	3	2	20	Odc2	53.26	149	3	8	1.734	0.794	NA	NA	0.08	-3.643	NA	NA	#N/A
FBgn0013323	Ptth	5	0	3	13	12	39	4	6	4	7	0	4	8	11	26	3	5	3	Ptth	7.57	4	15	4	0.346	-1.53	0.0408732	0.166669	2.858	1.515	0.0500304	0.103196	#N/A
FBgn0013325	RpL11	51131	46811	51821	94493	60144	70675	57522	56322	61158	74576	96246	69826	61772	52688	46671	50209	49572	49867	RpL11	61269.6	80216	53710	49883	0.929	-0.106	0.489489	0.776652	0.671	-0.575	0.000177588	0.000899009	#N/A
FBgn0013334	Sap47	1391	873	1677	3643	3041	4333	2978	3090	3286	2029	1795	2260	2381	2664	2861	2599	2720	2679	Sap47	2443.19	2028	2635	2666	1.012	0.017	0.883062	0.969058	1.297	0.375	0.0010401	0.00425463	#N/A
FBgn0013342	nSyb	6	0	15	16	4	8	6	6	6	9	0	20	10	4	5	5	5	5	nSyb	7.07	10	6	5	0.848	-0.238	0.770181	0.930739	0.727	-0.459	0.57417	0.659892	#N/A
FBgn0013343	Syx1A	1062	530	1039	7119	6300	7524	5790	6646	6566	1549	1090	1400	4654	5519	4969	5054	5850	5354	Syx1A	3937.47	1346	5047	5419	1.073	0.102	0.483268	0.772533	3.71	1.892	1.99643e-37	1.94012e-35	#N/A
FBgn0013347	TfIIA-S	1620	1179	1600	3591	2320	2690	2641	2586	2616	2363	2424	2156	2347	2032	1776	2305	2276	2133	TfIIA-S	2201.49	2314	2052	2238	1.09	0.125	0.304358	0.615732	0.888	-0.172	0.159094	0.245807	#N/A
FBgn0013348	TpnC41C	0	0	0	0	4	1	0	1	3	0	0	0	0	4	1	0	1	2	TpnC41C	0.83	0	2	1	0.93	-0.105	0.899509	NA	1.611	0.688	0.39224	NA	#N/A
FBgn0013432	bcn92	827	507	882	1666	1101	1332	1272	1298	1356	1206	1042	1188	1089	965	880	1110	1142	1106	bcn92	1080.96	1145	978	1119	1.144	0.194	0.0794852	0.267725	0.853	-0.23	0.0412902	0.0892867	#N/A
FBgn0013433	beat-Ia	0	0	0	1	0	1	0	0	0	0	0	0	1	0	1	0	0	0	beat-Ia	0.15	0	1	0	0.672	-0.573	0.372984	NA	1.42	0.505	0.415876	NA	#N/A
FBgn0013435	Cdc2rk	322	276	427	689	406	564	582	474	609	470	567	575	450	356	372	508	417	497	Cdc2rk	468.08	537	393	474	1.204	0.267	0.0969901	0.304803	0.734	-0.446	0.0063845	0.0199428	#N/A
FBgn0013467	igl	2	2	0	2	0	1	2	2	0	3	4	0	1	0	1	2	2	0	igl	1.39	2	1	1	1.246	0.317	0.731194	NA	0.587	-0.77	0.40342	NA	#N/A
FBgn0013469	klu	241	172	110	141	220	524	183	269	156	352	354	148	92	193	346	160	237	127	klu	223.11	285	210	175	0.843	-0.246	0.631964	0.862286	0.759	-0.398	0.439553	0.536409	#N/A
FBgn0013531	MED20	297	193	347	577	378	468	508	450	513	433	397	468	377	331	309	443	396	418	MED20	396.97	433	339	419	1.234	0.304	0.0198234	0.101209	0.783	-0.353	0.00878356	0.0259737	#N/A
FBgn0013548	l(2)dtl	303	170	310	713	549	775	630	664	647	442	350	418	466	481	512	550	584	528	l(2)dtl	481.1	403	486	554	1.138	0.187	0.103452	0.318544	1.199	0.262	0.031285	0.0725199	#N/A
FBgn0013563	Pex1	425	343	509	1102	886	1239	887	893	956	620	705	686	720	776	818	774	786	779	Pex1	740.6	670	771	780	1.011	0.016	0.861556	0.961889	1.153	0.205	0.0298264	0.0698941	#N/A
FBgn0013576	mtd	2772	1377	3111	5216	4865	6850	3854	3978	4681	4043	2831	4192	3410	4262	4524	3364	3501	3817	mtd	3771.48	3689	4065	3561	0.877	-0.189	0.297966	0.608127	1.1	0.138	0.448849	0.545352	#N/A
FBgn0013672	mt:ATPase6	0	0	0	0	0	0	0	0	0	0	0	0	0	0	0	0	0	0	mt:ATPase6	0	0	0	0	NA	NA	NA	NA	NA	NA	NA	NA	#N/A
FBgn0013673	mt:ATPase8	0	0	0	0	0	0	0	0	0	0	0	0	0	0	0	0	0	0	mt:ATPase8	0	0	0	0	NA	NA	NA	NA	NA	NA	NA	NA	#N/A
FBgn0013674	mt:CoI	0	0	0	0	0	0	0	0	0	0	0	0	0	0	0	0	0	0	mt:CoI	0	0	0	0	NA	NA	NA	NA	NA	NA	NA	NA	#N/A
FBgn0013675	mt:CoII	0	0	0	0	0	0	0	0	0	0	0	0	0	0	0	0	0	0	mt:CoII	0	0	0	0	NA	NA	NA	NA	NA	NA	NA	NA	#N/A
FBgn0013676	mt:CoIII	0	0	0	0	0	0	0	0	0	0	0	0	0	0	0	0	0	0	mt:CoIII	0	0	0	0	NA	NA	NA	NA	NA	NA	NA	NA	#N/A
FBgn0013678	mt:Cyt-b	0	0	0	0	0	0	0	0	0	0	0	0	0	0	0	0	0	0	mt:Cyt-b	0	0	0	0	NA	NA	NA	NA	NA	NA	NA	NA	#N/A
FBgn0013679	mt:ND1	0	0	0	0	0	0	0	0	0	0	0	0	0	0	0	0	0	0	mt:ND1	0	0	0	0	NA	NA	NA	NA	NA	NA	NA	NA	#N/A
FBgn0013680	mt:ND2	0	0	0	0	0	0	0	0	0	0	0	0	0	0	0	0	0	0	mt:ND2	0	0	0	0	NA	NA	NA	NA	NA	NA	NA	NA	#N/A
FBgn0013681	mt:ND3	0	0	0	0	0	0	0	0	0	0	0	0	0	0	0	0	0	0	mt:ND3	0	0	0	0	NA	NA	NA	NA	NA	NA	NA	NA	#N/A
FBgn0013683	mt:ND4L	0	0	0	0	0	0	0	0	0	0	0	0	0	0	0	0	0	0	mt:ND4L	0	0	0	0	NA	NA	NA	NA	NA	NA	NA	NA	#N/A
FBgn0013684	mt:ND5	0	0	0	0	0	0	0	0	0	0	0	0	0	0	0	0	0	0	mt:ND5	0	0	0	0	NA	NA	NA	NA	NA	NA	NA	NA	#N/A
FBgn0013685	mt:ND6	0	0	0	0	0	0	0	0	0	0	0	0	0	0	0	0	0	0	mt:ND6	0	0	0	0	NA	NA	NA	NA	NA	NA	NA	NA	#N/A
FBgn0013686	mt:lrRNA	0	0	0	0	0	0	0	0	0	0	0	0	0	0	0	0	0	0	mt:lrRNA	0	0	0	0	NA	NA	NA	NA	NA	NA	NA	NA	#N/A
FBgn0013688	mt:srRNA	0	0	0	0	0	0	0	0	0	0	0	0	0	0	0	0	0	0	mt:srRNA	0	0	0	0	NA	NA	NA	NA	NA	NA	NA	NA	#N/A
FBgn0013689	mt:tRNA:Ala-TGC	0	0	0	0	0	0	0	0	0	0	0	0	0	0	0	0	0	0	mt:tRNA:Ala-TGC	0	0	0	0	NA	NA	NA	NA	NA	NA	NA	NA	#N/A
FBgn0013690	mt:tRNA:Cys-GCA	0	0	0	0	0	0	0	0	0	0	0	0	0	0	0	0	0	0	mt:tRNA:Cys-GCA	0	0	0	0	NA	NA	NA	NA	NA	NA	NA	NA	#N/A
FBgn0013691	mt:tRNA:Asp-GTC	0	0	0	0	0	0	0	0	0	0	0	0	0	0	0	0	0	0	mt:tRNA:Asp-GTC	0	0	0	0	NA	NA	NA	NA	NA	NA	NA	NA	#N/A
FBgn0013692	mt:tRNA:Glu-TTC	0	0	0	0	0	0	0	0	0	0	0	0	0	0	0	0	0	0	mt:tRNA:Glu-TTC	0	0	0	0	NA	NA	NA	NA	NA	NA	NA	NA	#N/A
FBgn0013693	mt:tRNA:Phe-GAA	0	0	0	0	0	0	0	0	0	0	0	0	0	0	0	0	0	0	mt:tRNA:Phe-GAA	0	0	0	0	NA	NA	NA	NA	NA	NA	NA	NA	#N/A
FBgn0013694	mt:tRNA:Gly-TCC	0	0	0	0	0	0	0	0	0	0	0	0	0	0	0	0	0	0	mt:tRNA:Gly-TCC	0	0	0	0	NA	NA	NA	NA	NA	NA	NA	NA	#N/A
FBgn0013695	mt:tRNA:His-GTG	0	0	0	0	0	0	0	0	0	0	0	0	0	0	0	0	0	0	mt:tRNA:His-GTG	0	0	0	0	NA	NA	NA	NA	NA	NA	NA	NA	#N/A
FBgn0013696	mt:tRNA:Ile-GAT	0	0	0	0	0	0	0	0	0	0	0	0	0	0	0	0	0	0	mt:tRNA:Ile-GAT	0	0	0	0	NA	NA	NA	NA	NA	NA	NA	NA	#N/A
FBgn0013697	mt:tRNA:Lys-CTT	0	0	0	0	0	0	0	0	0	0	0	0	0	0	0	0	0	0	mt:tRNA:Lys-CTT	0	0	0	0	NA	NA	NA	NA	NA	NA	NA	NA	#N/A
FBgn0013698	mt:tRNA:Leu-TAG	0	0	0	0	0	0	0	0	0	0	0	0	0	0	0	0	0	0	mt:tRNA:Leu-TAG	0	0	0	0	NA	NA	NA	NA	NA	NA	NA	NA	#N/A
FBgn0013699	mt:tRNA:Leu-TAA	0	0	0	0	0	0	0	0	0	0	0	0	0	0	0	0	0	0	mt:tRNA:Leu-TAA	0	0	0	0	NA	NA	NA	NA	NA	NA	NA	NA	#N/A
FBgn0013700	mt:tRNA:Met-CAT	0	0	0	0	0	0	0	0	0	0	0	0	0	0	0	0	0	0	mt:tRNA:Met-CAT	0	0	0	0	NA	NA	NA	NA	NA	NA	NA	NA	#N/A
FBgn0013701	mt:tRNA:Asn-GTT	0	0	0	0	0	0	0	0	0	0	0	0	0	0	0	0	0	0	mt:tRNA:Asn-GTT	0	0	0	0	NA	NA	NA	NA	NA	NA	NA	NA	#N/A
FBgn0013702	mt:tRNA:Pro-TGG	0	0	0	0	0	0	0	0	0	0	0	0	0	0	0	0	0	0	mt:tRNA:Pro-TGG	0	0	0	0	NA	NA	NA	NA	NA	NA	NA	NA	#N/A
FBgn0013703	mt:tRNA:Gln-TTG	0	0	0	0	0	0	0	0	0	0	0	0	0	0	0	0	0	0	mt:tRNA:Gln-TTG	0	0	0	0	NA	NA	NA	NA	NA	NA	NA	NA	#N/A
FBgn0013704	mt:tRNA:Arg-TCG	0	0	0	0	0	0	0	0	0	0	0	0	0	0	0	0	0	0	mt:tRNA:Arg-TCG	0	0	0	0	NA	NA	NA	NA	NA	NA	NA	NA	#N/A
FBgn0013705	mt:tRNA:Ser-GCT	0	0	0	0	0	0	0	0	0	0	0	0	0	0	0	0	0	0	mt:tRNA:Ser-GCT	0	0	0	0	NA	NA	NA	NA	NA	NA	NA	NA	#N/A
FBgn0013706	mt:tRNA:Ser-TGA	0	0	0	0	0	0	0	0	0	0	0	0	0	0	0	0	0	0	mt:tRNA:Ser-TGA	0	0	0	0	NA	NA	NA	NA	NA	NA	NA	NA	#N/A
FBgn0013707	mt:tRNA:Thr-TGT	0	0	0	0	0	0	0	0	0	0	0	0	0	0	0	0	0	0	mt:tRNA:Thr-TGT	0	0	0	0	NA	NA	NA	NA	NA	NA	NA	NA	#N/A
FBgn0013708	mt:tRNA:Val-TAC	0	0	0	0	0	0	0	0	0	0	0	0	0	0	0	0	0	0	mt:tRNA:Val-TAC	0	0	0	0	NA	NA	NA	NA	NA	NA	NA	NA	#N/A
FBgn0013709	mt:tRNA:Trp-TCA	0	0	0	0	0	0	0	0	0	0	0	0	0	0	0	0	0	0	mt:tRNA:Trp-TCA	0	0	0	0	NA	NA	NA	NA	NA	NA	NA	NA	#N/A
FBgn0013710	mt:tRNA:Tyr-GTA	0	0	0	0	0	0	0	0	0	0	0	0	0	0	0	0	0	0	mt:tRNA:Tyr-GTA	0	0	0	0	NA	NA	NA	NA	NA	NA	NA	NA	#N/A
FBgn0013717	not	630	386	961	1447	1092	1417	1226	937	1093	919	794	1295	946	957	936	1070	825	891	not	959.08	1003	946	929	0.982	-0.026	0.895807	0.971673	0.943	-0.085	0.676159	0.746256	#N/A
FBgn0013718	nuf	3113	1947	3742	17765	12378	15757	14523	12821	12125	4540	4003	5042	11613	10844	10405	12677	11285	9886	nuf	8921.71	4528	10954	11283	1.03	0.042	0.740913	0.916786	2.407	1.267	8.21923e-23	3.39828e-21	#N/A
FBgn0013720	pck	547	471	724	5915	3605	4682	4355	3889	3409	798	968	976	3867	3158	3092	3801	3423	2780	pck	2540.26	914	3372	3335	0.989	-0.016	0.920849	0.977779	3.652	1.869	3.07155e-29	1.85763e-27	#N/A
FBgn0013725	phyl	0	3	4	7	9	47	0	0	0	0	6	5	5	8	31	0	0	0	phyl	6.12	4	15	0	0.127	-2.974	0.00123071	0.0190383	2.473	1.306	0.153865	0.23942	#N/A
FBgn0013726	pnut	5606	3340	5702	13528	10754	12067	9606	8734	9338	8176	6867	7683	8843	9421	7969	8385	7687	7614	pnut	8071.75	7575	8744	7895	0.903	-0.147	0.145413	0.398301	1.153	0.206	0.0420067	0.0905433	#N/A
FBgn0013732	sced	231	139	501	420	386	597	292	215	321	337	286	675	275	338	394	255	189	262	sced	334.51	433	336	235	0.711	-0.493	0.162142	0.42665	0.782	-0.355	0.31397	0.411272	#N/A
FBgn0013733	shot	30404	19430	37065	354006	340062	561901	287094	468874	366537	44345	39949	49943	231420	297905	371061	250594	412683	298864	shot	221863	44746	300129	320714	1.067	0.094	0.685456	0.888394	6.505	2.702	3.465e-31	2.33119e-29	#N/A
FBgn0013746	alien	2132	1702	2255	4880	3392	4266	3771	3222	3306	3110	3499	3038	3190	2972	2817	3292	2836	2696	alien	3049.92	3216	2993	2941	0.983	-0.025	0.818536	0.949606	0.932	-0.102	0.356028	0.453663	#N/A
FBgn0013749	Arf102F	2269	2829	1927	7612	4385	5425	5783	5457	4764	3309	5817	2597	4976	3841	3582	5048	4803	3884	Arf102F	4206.41	3908	4133	4578	1.105	0.144	0.626542	0.860243	1.057	0.08	0.787726	0.838854	#N/A
FBgn0013750	Arf51F	4324	2574	4386	13540	9405	11465	13341	10000	11380	6307	5292	5910	8851	8239	7571	11645	8802	9279	Arf51F	7988.41	5836	8220	9909	1.204	0.268	0.0498866	0.191755	1.406	0.491	0.000341412	0.00160209	#N/A
FBgn0013751	Awh	19	0	5	5	6	6	5	1	1	28	0	7	3	5	4	4	1	1	Awh	5.89	12	4	2	0.665	-0.589	0.51077	0.788957	0.503	-0.991	0.266002	0.362593	#N/A
FBgn0013753	Bgb	264	172	279	667	449	506	570	461	469	385	354	376	436	393	334	498	406	382	Bgb	395.98	372	388	429	1.104	0.143	0.388765	0.699629	1.042	0.06	0.726498	0.789024	#N/A
FBgn0013755	Bro	0	0	0	0	4	2	0	1	0	0	0	0	0	4	1	0	1	0	Bro	0.63	0	2	0	0.697	-0.521	0.464509	NA	1.577	0.657	0.34383	NA	#N/A
FBgn0013756	Mtor	2686	2041	4178	6928	6719	8862	4550	5668	6559	3918	4196	5630	4529	5886	5852	3972	4989	5348	Mtor	4924.34	4581	5422	4770	0.881	-0.183	0.34694	0.660533	1.181	0.24	0.217725	0.310915	#N/A
FBgn0013759	CASK	793	414	1245	4475	3483	5341	2993	3340	3240	1157	851	1678	2925	3051	3527	2612	2940	2642	CASK	2375.89	1229	3168	2731	0.864	-0.211	0.367493	0.680521	2.535	1.342	1.11575e-08	1.21282e-07	#N/A
FBgn0013762	Cdk5	723	542	928	2596	1594	2084	1986	1696	1935	1055	1114	1250	1697	1396	1376	1734	1493	1578	Cdk5	1410.33	1140	1490	1602	1.074	0.103	0.420827	0.726529	1.305	0.384	0.00324383	0.0112721	#N/A
FBgn0013763	Idgf6	67854	52328	60657	62105	46047	50749	33573	36945	37896	98966	107589	81732	40599	40339	33513	29305	32517	30899	Idgf6	55051.1	96096	38150	30907	0.811	-0.302	0.0208732	0.104966	0.399	-1.326	3.69229e-24	1.70656e-22	#N/A
FBgn0013764	Chi	1019	697	1419	2180	1625	2270	1818	1673	1970	1486	1433	1912	1425	1424	1499	1587	1473	1606	Chi	1538.3	1610	1449	1555	1.073	0.101	0.425475	0.72931	0.899	-0.153	0.231834	0.325788	#N/A
FBgn0013765	cnn	2295	2077	3606	21154	16319	25658	18331	17857	18446	3347	4270	4859	13829	14296	16944	16000	15717	15040	cnn	11589.2	4159	15023	15586	1.037	0.053	0.728277	0.909098	3.581	1.84	1.51344e-33	1.21182e-31	#N/A
FBgn0013767	Crz	0	0	0	0	0	0	0	0	0	0	0	0	0	0	0	0	0	0	Crz	0	0	0	0	NA	NA	NA	NA	NA	NA	NA	NA	#N/A
FBgn0013770	Cp1	23329	15305	19516	80925	57065	69745	82546	69312	66155	34026	31468	26297	52902	49991	46057	72051	61006	53941	Cp1	47526.5	30597	49650	62333	1.254	0.326	0.0244719	0.116683	1.618	0.694	1.71407e-06	1.31151e-05	#N/A
FBgn0013771	Cyp6a9	96	95	50	174	121	83	284	256	208	140	195	67	114	106	55	248	225	170	Cyp6a9	146.68	134	92	214	2.228	1.156	0.008234	0.0599747	0.701	-0.513	0.245622	0.340825	#N/A
FBgn0013772	Cyp6a8	724	59	6	148	122	121	85	313	408	1056	121	8	97	107	80	74	275	333	Cyp6a8	239.03	395	95	227	1.827	0.87	0.302019	0.612877	0.366	-1.451	0.0850039	0.153949	#N/A
FBgn0013773	Cyp6a22	100	113	51	13	29	9	9	26	42	146	232	69	8	25	6	8	23	34	Cyp6a22	61.3	149	13	22	1.506	0.591	0.382709	0.693893	0.128	-2.968	9.59393e-06	6.40041e-05	#N/A
FBgn0013799	Deaf1	778	431	1039	2280	1593	2167	1736	1708	1680	1135	886	1400	1490	1396	1431	1515	1503	1370	Deaf1	1347.37	1140	1439	1463	1.016	0.023	0.888605	0.969807	1.257	0.33	0.0496286	0.10254	#N/A
FBgn0013809	Dhc16F	16	0	0	9	82	429	1	0	0	23	0	0	6	72	283	1	0	0	Dhc16F	42.8	8	120	0	0.156	-2.678	0.00369991	0.0374604	4.043	2.015	0.0289206	0.0682214	#N/A
FBgn0013810	Dhc36C	27	0	0	12	148	588	0	3	1	39	0	0	8	130	388	0	3	1	Dhc36C	63.18	13	175	1	0.157	-2.668	0.00392862	0.0388336	3.921	1.971	0.0331119	0.0755989	#N/A
FBgn0013811	Dhc62B	55	26	69	106	229	620	52	104	131	80	53	93	69	201	409	45	92	107	Dhc62B	127.75	75	226	81	0.401	-1.318	0.0239448	0.114936	2.649	1.405	0.0166998	0.0440019	#N/A
FBgn0013812	Dhc93AB	0	4	0	4	9	11	9	5	2	0	8	0	3	8	7	8	4	2	Dhc93AB	4.43	3	6	5	0.854	-0.227	0.801377	0.943025	1.626	0.702	0.440939	0.537523	#N/A
FBgn0013813	Dhc98D	52	0	2	50	265	938	1	11	13	76	0	3	33	232	619	1	10	11	Dhc98D	109.33	26	295	7	0.124	-3.014	0.000991254	0.01655	4.62	2.208	0.0158478	0.0421106	#N/A
FBgn0013949	Elal	1434	2663	1075	90	129	98	169	185	513	2092	5475	1449	59	113	65	148	163	418	Elal	1108.94	3005	79	243	2.745	1.457	0.00691312	0.0542458	0.037	-4.772	7.49944e-19	2.35842e-17	#N/A
FBgn0013953	Esp	116	119	220	725	508	805	1019	841	893	169	245	296	474	445	532	889	740	728	Esp	502.07	237	484	786	1.614	0.691	0.00128934	0.0196512	2.02	1.014	5.47897e-06	3.85256e-05	#N/A
FBgn0013954	Fkbp12	12606	10146	12538	22755	14219	16900	14573	14435	15388	18386	20861	16894	14875	12456	11160	12720	12705	12547	Fkbp12	14733.9	18714	12830	12657	0.987	-0.02	0.880185	0.968654	0.687	-0.542	2.939e-05	0.000178699	#N/A
FBgn0013972	Gycalpha99B	0	5	0	2	0	0	3	0	2	0	10	0	1	0	0	3	0	2	Gycalpha99B	1.76	3	0	2	1.197	0.259	0.741321	NA	0.659	-0.602	0.441394	NA	#N/A
FBgn0013973	Gycbeta100B	32	47	88	25	67	77	28	17	64	47	97	119	16	59	51	24	15	52	Gycbeta100B	53.26	88	42	30	0.761	-0.394	0.523272	0.796041	0.525	-0.929	0.130452	0.211017	#N/A
FBgn0013981	His4r	8726	5613	8494	12690	7751	9580	8037	7617	8978	12727	11541	11445	8296	6790	6326	7015	6704	7320	His4r	8684.97	11904	7137	7013	0.983	-0.025	0.830409	0.951022	0.601	-0.735	4.67265e-10	6.07685e-09	#N/A
FBgn0013983	imd	1441	1035	1764	3462	2586	2653	3169	2560	3145	2102	2128	2377	2263	2265	1752	2766	2253	2564	imd	2274.54	2202	2093	2528	1.206	0.271	0.0552261	0.206214	0.95	-0.073	0.606129	0.686831	#N/A
FBgn0013984	InR	657	192	951	2782	3332	4399	2349	2197	3144	958	395	1281	1819	2919	2905	2050	1934	2564	InR	1869.4	878	2548	2183	0.863	-0.213	0.578883	0.83273	2.761	1.465	0.000142212	0.000737382	#N/A
FBgn0013987	MAPk-Ak2	2277	1670	2780	6547	4811	5429	6034	5488	6004	3321	3434	3746	4280	4215	3585	5267	4830	4895	MAPk-Ak2	4174.76	3500	4027	4997	1.241	0.311	0.00142135	0.0210427	1.149	0.201	0.0412827	0.0892867	#N/A
FBgn0013995	Calx	68	38	69	194	393	829	296	295	193	99	78	93	127	344	547	258	260	157	Calx	218.25	90	339	225	0.682	-0.552	0.248821	0.551265	3.408	1.769	0.000267559	0.00128578	#N/A
FBgn0013997	Nrx-IV	2408	1422	4132	16192	12270	18632	11092	10706	11361	3512	2924	5568	10585	10749	12304	9682	9423	9263	Nrx-IV	8223.28	4001	11213	9456	0.845	-0.242	0.281411	0.590237	2.758	1.464	8.18253e-11	1.18366e-09	#N/A
FBgn0014000	Hf	573	921	331	58	37	54	56	37	177	836	1894	446	38	32	36	49	33	144	Hf	389.68	1059	35	75	1.93	0.949	0.108011	0.328103	0.049	-4.361	1.10432e-13	2.19898e-12	#N/A
FBgn0014002	Pdi	54845	59123	49097	82162	63652	69843	65789	59169	70030	79993	121560	66156	53711	55761	46122	57425	52078	57100	Pdi	65545	89236	51865	55534	1.07	0.097	0.653945	0.872336	0.586	-0.772	0.000373752	0.00173806	#N/A
FBgn0014006	Ask1	687	565	847	2494	2204	2941	2340	2264	2384	1002	1162	1141	1630	1931	1942	2043	1993	1944	Ask1	1643.03	1102	1834	1993	1.086	0.12	0.246889	0.549341	1.663	0.734	5.86826e-12	9.55904e-11	#N/A
FBgn0014007	Ptp69D	1327	987	1982	4291	3710	4746	3205	3309	3835	1935	2029	2671	2805	3250	3134	2798	2912	3127	Ptp69D	2740.18	2212	3063	2946	0.962	-0.056	0.697554	0.89489	1.381	0.466	0.00130257	0.00514243	Ptp69D
FBgn0014009	Rab2	4108	2841	4857	18749	10779	14414	16939	13832	12575	5992	5841	6545	12257	9443	9519	14785	12174	10253	Rab2	9645.37	6126	10406	12404	1.19	0.251	0.134429	0.377677	1.691	0.758	6.64402e-06	4.59225e-05	#N/A
FBgn0014010	Rab5	8159	4759	8810	26051	18890	23717	21829	17766	20923	11900	9785	11871	17030	16548	15662	19054	15637	17060	Rab5	14949.6	11185	16413	17250	1.051	0.071	0.528788	0.799454	1.465	0.551	1.28851e-06	1.01107e-05	#N/A
FBgn0014011	Rac2	5755	3829	7338	37273	26562	31708	31636	28376	28325	8394	7873	9888	24366	23269	20939	27614	24975	23095	Rac2	18934.8	8718	22858	25228	1.103	0.142	0.241381	0.543068	2.61	1.384	4.0749e-30	2.58836e-28	#N/A
FBgn0014018	Rel	2525	2485	3743	21156	16805	21421	20122	18598	17893	3683	5109	5044	13830	14722	14146	17564	16369	14589	Rel	11672.8	4612	14233	16174	1.136	0.183	0.203054	0.491845	3.065	1.616	6.15092e-29	3.6425e-27	#N/A
FBgn0014019	Rh5	12	0	6	8	11	32	1	7	10	18	0	8	5	10	21	1	6	8	Rh5	8.53	9	12	5	0.559	-0.839	0.332544	0.64655	1.257	0.33	0.703899	0.769551	Rh5
FBgn0014020	Rho1	18759	12648	24861	75998	47359	63546	63637	49159	54424	27360	26005	33499	49681	41488	41964	55546	43268	44376	Rho1	40354.1	28955	44378	47730	1.075	0.104	0.491486	0.777307	1.528	0.612	5.54384e-05	0.000317549	#N/A
FBgn0014022	Rlb1	329	182	320	752	446	670	541	462	483	480	374	431	492	391	442	472	407	394	Rlb1	431.41	428	442	424	0.96	-0.059	0.706307	0.898893	1.029	0.041	0.799713	0.84844	#N/A
FBgn0014023	mRpL47	786	623	778	1496	887	1084	924	981	982	1146	1281	1048	978	777	716	807	863	801	mRpL47	935.24	1158	824	824	1	-0.001	0.996673	0.999065	0.714	-0.487	0.00135871	0.00533261	#N/A
FBgn0014024	Rnp4F	1040	705	1152	2764	2047	2865	2217	2289	2423	1517	1450	1552	1807	1793	1892	1935	2015	1976	Rnp4F	1770.69	1506	1831	1975	1.078	0.109	0.0461579	0.181283	1.213	0.279	1.8432e-06	1.39808e-05	#N/A
FBgn0014026	RpL7A	66412	67086	72780	125677	87009	101025	88116	78318	86348	96863	137932	98067	82157	76223	66714	76913	68932	70406	RpL7A	86023	110954	75031	72084	0.961	-0.057	0.72271	0.906477	0.678	-0.56	0.000532767	0.00236901	#N/A
FBgn0014028	SdhB	2272	2429	2354	5635	3689	4565	4859	4311	3928	3314	4994	3172	3684	3232	3015	4241	3794	3203	SdhB	3627.57	3827	3310	3746	1.13	0.176	0.393392	0.703501	0.867	-0.206	0.319787	0.416875	#N/A
FBgn0014029	Septin2	7259	5184	9585	38473	24982	31406	28963	23688	26064	10587	10659	12915	25150	21885	20739	25281	20849	21252	Septin2	18813.1	11387	22591	22461	0.994	-0.008	0.949576	0.987229	1.977	0.983	1.21963e-13	2.42011e-12	#N/A
FBgn0014031	Agxt	1274	1273	869	48	73	33	23	48	137	1858	2617	1171	31	64	22	20	42	112	Agxt	659.73	1882	39	58	1.418	0.504	0.38443	0.695489	0.031	-5.017	2.56423e-18	7.73349e-17	#N/A
FBgn0014032	Sptr	379	296	333	534	353	478	438	407	396	553	609	449	349	309	316	382	358	323	Sptr	405.28	537	325	354	1.09	0.125	0.423124	0.728597	0.609	-0.714	5.25968e-06	3.71444e-05	#N/A
FBgn0014033	Sr-CI	24949	15999	14683	69116	48544	65912	64073	58120	52189	36389	32895	19785	45182	42526	43526	55927	51155	42553	Sr-CI	41104.2	29690	43745	49878	1.138	0.187	0.403002	0.711291	1.465	0.551	0.0135226	0.0368613	#N/A
FBgn0014037	Su(Tpl)	2849	1139	3297	6156	6047	7637	5069	5456	5998	4155	2342	4443	4024	5297	5043	4425	4802	4891	Su(Tpl)	4380.21	3647	4788	4706	0.983	-0.025	0.918316	0.977452	1.306	0.385	0.108509	0.184692	#N/A
FBgn0014073	Tie	23	8	26	36	49	66	43	39	30	34	16	35	24	43	44	38	34	24	Tie	32.38	28	37	32	0.883	-0.179	0.679951	0.885476	1.251	0.323	0.474227	0.570276	Tie
FBgn0014075	Uggt	3333	3211	5008	7652	6656	9147	5821	5716	6465	4861	6602	6748	5002	5831	6040	5081	5031	5271	Uggt	5607.56	6070	5624	5128	0.912	-0.132	0.365961	0.679231	0.927	-0.109	0.456826	0.553448	#N/A
FBgn0014076	Vm32E	0	0	0	0	0	0	0	0	0	0	0	0	0	0	0	0	0	0	Vm32E	0	0	0	0	NA	NA	NA	NA	NA	NA	NA	NA	#N/A
FBgn0014092	CG4278	781	508	684	678	388	583	344	356	429	1139	1044	922	443	340	385	300	313	350	CG4278	581.86	1035	389	321	0.825	-0.277	0.0721819	0.250682	0.379	-1.399	3.38038e-20	1.16118e-18	#N/A
FBgn0014127	barr	380	321	291	818	599	907	588	760	622	554	660	392	535	525	599	513	669	507	barr	550.46	535	553	563	1.018	0.026	0.907379	0.974088	1.035	0.05	0.825192	0.86873	#N/A
FBgn0014133	bif	7014	5248	10057	33112	26886	37218	38716	36436	35019	10230	10790	13551	21646	23553	24578	33794	32069	28554	bif	22085	11524	23259	31472	1.351	0.434	0.000976693	0.0163549	2.011	1.008	2.21062e-14	4.7424e-13	#N/A
FBgn0014135	bnl	56	9	10	31	15	36	27	33	32	82	19	13	20	13	24	24	29	26	bnl	27.73	38	19	26	1.311	0.391	0.545142	0.811025	0.554	-0.852	0.189241	0.280072	#N/A
FBgn0014141	cher	41590	32236	40478	404555	344869	483416	385330	456938	360085	60660	66279	54542	264465	302116	319232	336341	402178	293603	cher	233268	60494	295271	344041	1.164	0.219	0.132024	0.37397	4.833	2.273	5.85485e-55	1.35856e-52	#N/A
FBgn0014143	croc	3	0	0	13	1	12	9	0	3	4	0	0	8	1	8	8	0	2	croc	3.55	1	6	3	0.765	-0.386	0.676534	0.883981	1.795	0.844	0.36057	0.458419	#N/A
FBgn0014163	fax	30433	12806	63482	112527	105435	128467	83296	51861	99263	44387	26330	85539	73561	92364	84835	72706	45646	80936	fax	67367.2	52085	83587	66429	0.803	-0.317	0.408493	0.715329	1.571	0.652	0.0889118	0.159101	#N/A
FBgn0014179	gcm	2	1	1	0	1	4	0	0	0	3	2	1	0	1	3	0	0	0	gcm	1.09	2	1	0	0.48	-1.058	0.243679	NA	0.764	-0.389	0.670692	NA	#N/A
FBgn0014184	Oda	15850	9249	13183	27956	18866	22896	24899	22316	22792	23118	19016	17763	18275	16527	15120	21733	19642	18584	Oda	18864.3	19966	16641	19986	1.2	0.263	0.046677	0.182754	0.834	-0.261	0.0480596	0.100226	#N/A
FBgn0014189	Hel25E	6182	4404	6343	12873	8913	10769	9944	9415	9596	9017	9055	8547	8415	7808	7111	8680	8287	7824	Hel25E	8304.88	8873	7778	8264	1.062	0.087	0.294285	0.603448	0.877	-0.189	0.0231392	0.0571319	#N/A
FBgn0014269	prod	630	444	664	1444	1020	1180	1010	913	1043	919	913	895	944	894	779	882	804	850	prod	875.42	909	872	845	0.969	-0.045	0.65636	0.873967	0.96	-0.059	0.567686	0.654889	#N/A
FBgn0014340	mof	219	156	302	476	389	619	438	468	372	319	321	407	311	341	409	382	412	303	mof	356.15	349	354	366	1.034	0.048	0.808491	0.946709	1.011	0.016	0.937241	0.952914	#N/A
FBgn0014342	mia	150	68	59	143	140	229	87	151	132	219	140	79	93	123	151	76	133	108	mia	124.66	146	122	106	0.869	-0.203	0.626637	0.860243	0.847	-0.24	0.568446	0.655567	#N/A
FBgn0014343	mirr	20	44	19	18	21	37	13	15	15	29	90	26	12	18	24	11	13	12	mirr	26.29	48	18	12	0.708	-0.497	0.397772	0.707117	0.422	-1.244	0.031339	0.0725879	#N/A
FBgn0014366	noi	973	915	1065	1952	1252	1717	1503	1453	1439	1419	1881	1435	1276	1097	1134	1312	1279	1173	noi	1334.03	1578	1169	1255	1.073	0.101	0.474933	0.768353	0.743	-0.428	0.00264376	0.00947951	#N/A
FBgn0014368	nol	0	544	1	20	6	28	21	26	16	0	1118	1	13	5	18	18	23	13	nol	134.55	373	12	18	1.127	0.173	NA	NA	0.178	-2.491	NA	NA	#N/A
FBgn0014380	RhoL	4031	2714	6919	10113	7893	11046	6586	5224	7903	5879	5580	9323	6611	6915	7294	5749	4598	6444	RhoL	6488.1	6927	6940	5597	0.809	-0.306	0.166968	0.434022	1.002	0.002	0.991768	0.99369	#N/A
FBgn0014388	sty	3153	1001	3374	4362	4131	4626	3741	4058	4413	4599	2058	4546	2852	3619	3055	3265	3572	3598	sty	3462.63	3734	3175	3478	1.093	0.129	0.653204	0.872115	0.853	-0.229	0.423616	0.52165	#N/A
FBgn0014391	sun	3161	3459	2314	4138	2642	2918	2968	3615	3233	4610	7112	3118	2705	2314	1927	2591	3182	2636	sun	3355.03	4947	2315	2803	1.205	0.269	0.35122	0.665949	0.477	-1.068	0.000212456	0.00104981	#N/A
FBgn0014395	tilB	64	25	21	30	63	189	21	17	21	93	51	28	20	55	125	18	15	17	tilB	47.01	57	67	17	0.31	-1.69	0.00929399	0.0643169	1.134	0.182	0.778106	0.831011	#N/A
FBgn0014396	tim	24	7	4	73	62	53	135	207	120	35	14	5	48	54	35	118	182	98	tim	65.52	18	46	133	2.645	1.403	0.00920902	0.0641572	2.23	1.157	0.0415342	0.0897291	#N/A
FBgn0014411	Vps26	3560	2645	5342	10210	7425	9449	8539	7463	8784	5192	5438	7198	6674	6505	6240	7453	6569	7162	Vps26	6492.41	5943	6473	7061	1.09	0.125	0.365327	0.678609	1.088	0.122	0.377131	0.475321	#N/A
FBgn0014417	CG13397	699	583	999	1840	1289	1984	976	824	1175	1020	1199	1346	1203	1129	1310	852	725	958	CG13397	1082.41	1188	1214	845	0.698	-0.519	0.000932219	0.0159526	1.022	0.031	0.843265	0.882581	#N/A
FBgn0014427	CG11899	3755	4443	6496	5893	5678	7696	4167	2224	5136	5477	9135	8753	3852	4974	5082	3637	1957	4188	CG11899	5228.43	7788	4636	3261	0.71	-0.493	0.108253	0.328567	0.604	-0.727	0.0178501	0.0463263	#N/A
FBgn0014454	Acp1	0	0	0	0	0	0	0	0	0	0	0	0	0	0	0	0	0	0	Acp1	0	0	0	0	NA	NA	NA	NA	NA	NA	NA	NA	#N/A
FBgn0014455	Ahcy	3761	3473	3192	5670	3814	4895	5008	4342	4363	5485	7141	4301	3707	3341	3232	4371	3822	3557	Ahcy	4328.65	5642	3427	3917	1.141	0.191	0.320077	0.633027	0.611	-0.711	0.000211166	0.00104571	#N/A
FBgn0014464	Cp7Fa	0	8	0	1	3	0	0	1	2	0	16	0	1	3	0	0	1	2	Cp7Fa	2.47	5	1	1	0.951	-0.072	0.933272	NA	0.585	-0.774	0.366257	NA	#N/A
FBgn0014465	Cp7Fb	1	0	0	0	0	0	0	0	0	1	0	0	0	0	0	0	0	0	Cp7Fb	0.16	0	0	0	1.01	0.014	0.98192	NA	0.653	-0.615	0.307984	NA	#N/A
FBgn0014466	Cp7Fc	0	0	0	7	1	3	10	9	3	0	0	0	5	1	2	9	8	2	Cp7Fc	2.95	0	3	6	1.956	0.968	0.266814	0.572176	2.723	1.445	0.114129	0.19112	#N/A
FBgn0014469	Cyp4e2	6029	5159	9359	8520	6735	7071	4702	3778	7409	8793	10607	12611	5570	5900	4669	4104	3325	6041	Cyp4e2	6846.79	10670	5380	4490	0.837	-0.256	0.287798	0.596041	0.51	-0.971	5.56009e-05	0.000317839	#N/A
FBgn0014848	Eig71Eh	0	0	0	0	1	0	0	0	0	0	0	0	0	1	0	0	0	0	Eig71Eh	0.1	0	0	0	0.73	-0.454	0.45597	NA	1.283	0.359	0.553744	NA	#N/A
FBgn0014849	Eig71Ei	0	0	0	0	0	0	0	0	0	0	0	0	0	0	0	0	0	0	Eig71Ei	0	0	0	0	NA	NA	NA	NA	NA	NA	NA	NA	#N/A
FBgn0014850	Eig71Ej	0	0	0	0	0	0	0	0	0	0	0	0	0	0	0	0	0	0	Eig71Ej	0	0	0	0	NA	NA	NA	NA	NA	NA	NA	NA	#N/A
FBgn0014851	Eig71Ek	1	0	0	0	0	0	0	0	0	1	0	0	0	0	0	0	0	0	Eig71Ek	0.16	0	0	0	1.01	0.014	0.98192	NA	0.653	-0.615	0.307984	NA	#N/A
FBgn0014857	His3,3A	4094	3375	4014	8150	5350	6414	5820	6025	5980	5971	6939	5409	5328	4687	4236	5080	5303	4876	His3,3A	5314.23	6106	4750	5086	1.07	0.098	0.443552	0.743878	0.779	-0.36	0.00504061	0.0163748	#N/A
FBgn0014859	Hr38	1	2	30	18	17	20	3	6	1	1	4	40	12	15	13	3	5	1	Hr38	10.51	15	13	3	0.372	-1.427	0.0977484	0.306447	0.897	-0.156	0.855429	0.89166	#N/A
FBgn0014861	Mcm2	658	540	549	1298	998	1096	913	1125	1032	960	1110	740	849	874	724	797	990	841	Mcm2	876.09	937	816	876	1.074	0.103	0.575169	0.83077	0.873	-0.195	0.290337	0.38723	#N/A
FBgn0014863	Mlp84B	163	14	1605	39	19	165	98	54	34	238	29	2163	25	17	109	86	48	28	Mlp84B	304.56	810	50	54	1.04	0.056	0.947361	0.986544	0.136	-2.876	0.000701461	0.00301194	#N/A
FBgn0014865	Mtk	26	23	86	581	388	1167	288	192	563	38	47	116	380	340	771	251	169	459	Mtk	285.65	67	497	293	0.617	-0.698	0.183384	0.460427	6.13	2.616	9.05551e-07	7.31778e-06	#N/A
FBgn0014868	Ost48	7660	6253	7475	11177	8170	9454	7488	7148	8685	11172	12856	10072	7307	7157	6243	6536	6291	7082	Ost48	8301.85	11367	6902	6636	0.962	-0.056	0.634045	0.862676	0.609	-0.716	1.47766e-09	1.80655e-08	#N/A
FBgn0014869	Pglym78	2642	3770	3024	9086	4884	6603	9753	8853	7663	3853	7751	4075	5940	4279	4360	8513	7792	6248	Pglym78	5867.92	5226	4860	7518	1.53	0.614	0.0344167	0.1475	0.932	-0.102	0.725606	0.788204	#N/A
FBgn0014870	Psi	1389	790	1998	3419	2953	4053	2575	2876	3408	2026	1624	2692	2235	2587	2676	2248	2531	2779	Psi	2377.62	2114	2499	2519	1.008	0.011	0.954285	0.988575	1.179	0.237	0.231116	0.32494	#N/A
FBgn0014877	Roe1	735	730	736	1945	1203	1731	1139	1332	1229	1072	1501	992	1271	1054	1143	994	1172	1002	Roe1	1133.53	1188	1156	1056	0.914	-0.13	0.482318	0.772423	0.975	-0.036	0.845994	0.884386	#N/A
FBgn0014879	Set	3076	2107	2766	4691	3070	3596	3455	3261	3395	4486	4332	3727	3067	2689	2375	3016	2870	2768	Set	3258.93	4182	2710	2885	1.064	0.09	0.472338	0.766279	0.65	-0.622	6.13626e-07	5.10382e-06	#N/A
FBgn0014903	CG14630	0	0	0	0	0	0	0	0	0	0	0	0	0	0	0	0	0	0	CG14630	0	0	0	0	NA	NA	NA	NA	NA	NA	NA	NA	#N/A
FBgn0014906	Hydr2	960	607	738	3251	2255	2729	3470	3753	3452	1400	1248	994	2125	1975	1802	3029	3303	2815	Hydr2	2076.91	1214	1967	3049	1.545	0.628	2.25032e-05	0.00115774	1.616	0.693	4.18044e-06	3.01405e-05	#N/A
FBgn0014930	CG2846	856	883	694	2214	1529	1684	1945	1920	1769	1248	1815	935	1447	1339	1112	1698	1690	1442	CG2846	1414.22	1333	1299	1610	1.234	0.303	0.216387	0.510229	0.977	-0.034	0.889873	0.91697	#N/A
FBgn0014931	CG2678	317	218	455	1276	898	1127	1083	945	921	462	448	613	834	787	744	945	832	751	CG2678	712.97	508	788	843	1.068	0.095	0.554024	0.815226	1.542	0.625	0.000155419	0.000797074	#N/A
FBgn0014949	btn	0	2	1	1	1	1	2	1	4	0	4	1	1	1	1	2	1	3	btn	1.5	2	1	2	1.776	0.828	0.363153	NA	0.632	-0.663	0.471879	NA	#N/A
FBgn0015000	betaggt-I	1085	1035	1534	4559	2966	3982	3297	3237	3326	1582	2128	2067	2980	2598	2630	2878	2849	2712	betaggt-I	2491.61	1926	2736	2813	1.028	0.04	0.763032	0.928273	1.419	0.505	0.000140319	0.000728507	#N/A
FBgn0015001	iotaTry	2	2	2	2	0	9	437	12	143	3	4	3	1	0	6	381	11	117	iotaTry	58.4	3	2	170	17.546	4.133	2.1932e-06	0.000176856	0.84	-0.252	0.776012	0.829097	#N/A
FBgn0015008	Actn3	35	0	0	34	114	380	0	1	0	51	0	0	22	100	251	0	1	0	Actn3	47.22	17	124	0	0.179	-2.481	0.00721967	0.0556904	2.887	1.53	0.0975752	0.170655	#N/A
FBgn0015010	Ag5r	72	152	8	21	23	4	10	1	8	105	313	11	14	20	3	9	1	7	Ag5r	53.44	143	12	6	0.614	-0.705	0.408731	0.715329	0.164	-2.605	0.00210735	0.00783282	#N/A
FBgn0015011	AhcyL2	679	260	69	49	53	112	84	28	149	990	535	93	32	46	74	73	25	121	AhcyL2	221.08	539	51	73	1.344	0.426	0.540306	0.807706	0.139	-2.849	4.07153e-05	0.000241237	#N/A
FBgn0015019	CCT3	9913	7267	9477	32605	23006	26972	31531	30259	27225	14458	14941	12770	21314	20154	17811	27522	26633	22198	CCT3	19755.9	14056	19760	25451	1.287	0.364	0.00281588	0.031507	1.404	0.489	5.99364e-05	0.000340398	#N/A
FBgn0015024	CkIalpha	3846	1482	4021	12432	9289	11581	10044	9303	10006	5609	3047	5418	8127	8137	7648	8767	8188	8159	CkIalpha	7011.18	4691	7971	8371	1.05	0.07	NA	NA	1.686	0.753	NA	NA	#N/A
FBgn0015025	CkIIalpha-i1	108	53	102	207	113	216	155	143	133	158	109	137	135	99	143	135	126	108	CkIIalpha-i1	127.83	135	126	123	0.978	-0.033	0.891995	0.970525	0.932	-0.102	0.679303	0.749071	#N/A
FBgn0015031	cype	3940	3896	3711	7067	4144	4664	5076	5862	5282	5747	8010	5000	4620	3630	3080	4431	5159	4307	cype	4887.14	6252	3777	4632	1.223	0.29	0.186473	0.465466	0.609	-0.716	0.00112104	0.00452153	#N/A
FBgn0015032	Cyp4c3	1	0	1	0	1	6	0	1	0	1	0	1	0	1	4	0	1	0	Cyp4c3	0.95	1	2	0	0.599	-0.74	0.399042	NA	1.235	0.305	0.726227	NA	#N/A
FBgn0015033	Cyp4d8	118	50	52	79	62	135	68	41	100	172	103	70	52	54	89	59	36	82	Cyp4d8	79.67	115	65	59	0.913	-0.131	0.778206	0.934499	0.588	-0.766	0.0996724	0.173363	#N/A
FBgn0015034	Cyp4e1	5	8	13	7	15	12	6	6	10	7	16	18	5	13	8	5	5	8	Cyp4e1	9.51	14	9	6	0.773	-0.372	0.557381	0.817805	0.658	-0.603	0.339571	0.437208	#N/A
FBgn0015035	Cyp4e3	22	20	1792	24	6	5	3	13	10	32	41	2415	16	5	3	3	11	8	Cyp4e3	281.59	829	8	7	0.965	-0.051	NA	NA	0.046	-4.44	NA	NA	#N/A
FBgn0015036	Cyp4ae1	11	33	23	8	5	11	5	9	6	16	68	31	5	4	7	4	8	5	Cyp4ae1	16.55	38	5	6	1.013	0.019	0.97748	0.993321	0.192	-2.381	0.000189127	0.00095065	#N/A
FBgn0015037	Cyp4p1	11	3	34	3	3	8	4	5	47	16	6	46	2	3	5	3	4	38	Cyp4p1	13.79	23	3	15	2.783	1.477	0.0821615	0.273311	0.27	-1.891	0.0263449	0.0633816	#N/A
FBgn0015038	Cyp9b1	163	215	458	22	24	18	20	25	41	238	442	617	14	21	12	17	22	33	Cyp9b1	157.46	432	16	24	1.501	0.586	0.206769	0.497663	0.044	-4.502	8.26669e-24	3.71511e-22	#N/A
FBgn0015039	Cyp9b2	1939	2737	2812	39	41	58	516	723	128	2828	5627	3789	25	36	38	450	636	104	Cyp9b2	1503.93	4081	33	397	9.306	3.218	9.22981e-10	1.74905e-07	0.013	-6.318	2.26103e-33	1.78527e-31	#N/A
FBgn0015040	Cyp9c1	281	364	192	31	32	36	40	16	16	410	748	259	20	28	24	35	14	13	Cyp9c1	172.34	472	24	21	0.876	-0.19	0.709513	0.900856	0.063	-3.983	7.90404e-16	1.93267e-14	#N/A
FBgn0015075	Ddx1	1614	1042	1460	2278	1950	2529	1768	1829	2026	2354	2142	1967	1489	1708	1670	1543	1610	1652	Ddx1	1792.91	2154	1622	1602	0.988	-0.018	0.855278	0.960201	0.754	-0.408	4.10198e-05	0.000242788	#N/A
FBgn0015218	eIF4E1	6939	5479	8010	18048	12545	15409	13417	12173	13005	10121	11265	10793	11798	10990	10176	11711	10714	10604	eIF4E1	10908	10726	10988	11010	1.002	0.003	0.973045	0.992001	1.025	0.035	0.678774	0.748706	#N/A
FBgn0015221	Fer2LCH	13328	7977	12220	28106	19943	24996	20848	18353	21309	19439	16401	16466	18373	17471	16507	18197	16154	17375	Fer2LCH	17375.8	17435	17450	17242	0.988	-0.017	0.857429	0.960774	1.001	0.001	0.990828	0.993011	#N/A
FBgn0015222	Fer1HCH	16245	10040	13601	35098	25900	31129	25034	21390	25543	23694	20643	18327	22944	22689	20557	21851	18827	20827	Fer1HCH	21150.9	20888	22063	20502	0.93	-0.105	0.36843	0.681507	1.056	0.079	0.502602	0.596478	#N/A
FBgn0015229	glec	1783	1271	2146	12254	6471	10986	14250	11123	9579	2601	2613	2892	8011	5669	7255	12438	9790	7810	glec	6564.27	2702	6978	10013	1.429	0.515	0.00972832	0.0660364	2.554	1.353	1.33973e-11	2.1245e-10	#N/A
FBgn0015230	Glut3	0	0	0	6	23	92	0	0	0	0	0	0	4	20	61	0	0	0	Glut3	9.42	0	28	0	0.078	-3.682	7.03242e-05	0.0026389	11.076	3.469	0.000176043	0.000892776	#N/A
FBgn0015239	Hr78	1140	941	1473	2561	1966	2529	1876	1690	2114	1663	1935	1985	1674	1722	1670	1637	1487	1724	Hr78	1721.94	1861	1689	1616	0.957	-0.063	0.522878	0.79576	0.908	-0.139	0.162502	0.249549	#N/A
FBgn0015240	Hr96	450	352	504	1360	944	1362	972	950	1049	656	724	679	889	827	899	848	836	855	Hr96	801.61	686	872	846	0.97	-0.044	0.557624	0.817878	1.274	0.35	1.33163e-05	8.66663e-05	#N/A
FBgn0015245	Hsp60A	8260	6422	9079	12586	9089	11567	7714	9733	9013	12047	13204	12233	8228	7962	7638	6733	8567	7349	Hsp60A	9329.11	12495	7943	7550	0.951	-0.073	0.480557	0.771288	0.637	-0.651	3.21108e-10	4.28019e-09	#N/A
FBgn0015247	Diap2	836	618	1033	1997	1526	2407	1445	1270	1529	1219	1271	1392	1305	1337	1590	1261	1118	1247	Diap2	1304.39	1294	1411	1209	0.857	-0.222	0.0560559	0.208559	1.09	0.124	0.294232	0.390911	#N/A
FBgn0015268	Nap1	9497	6940	9049	19182	12257	15963	11724	12087	12315	13852	14269	12193	12540	10738	10541	10233	10638	10041	Nap1	11671.7	13438	11273	10304	0.914	-0.129	0.191775	0.474534	0.839	-0.252	0.0109265	0.0309347	#N/A
FBgn0015269	Nf1	747	425	1148	2151	2413	3760	1573	2205	2364	1090	874	1547	1406	2114	2483	1373	1941	1928	Nf1	1639.39	1170	2001	1747	0.876	-0.191	0.508215	0.787287	1.686	0.754	0.00922505	0.0269637	#N/A
FBgn0015270	Orc2	118	128	133	318	183	243	187	267	267	172	263	179	208	160	160	163	235	218	Orc2	195.45	205	176	205	1.161	0.215	0.400978	0.709451	0.868	-0.204	0.434753	0.531978	#N/A
FBgn0015271	Orc5	245	153	215	417	285	360	344	364	297	357	315	290	273	250	238	300	320	242	Orc5	287.16	321	254	287	1.133	0.18	0.280421	0.589778	0.792	-0.336	0.0495603	0.102455	#N/A
FBgn0015277	Pi3K59F	658	590	775	1690	1438	1853	1338	1390	1549	960	1213	1044	1105	1260	1224	1168	1223	1263	Pi3K59F	1162.17	1072	1196	1218	1.019	0.027	0.809458	0.947158	1.117	0.16	0.160186	0.247019	#N/A
FBgn0015278	Pi3K68D	1377	608	1465	2179	2304	3071	1630	1968	2461	2008	1250	1974	1424	2018	2028	1423	1732	2007	Pi3K68D	1762.76	1744	1823	1721	0.945	-0.082	0.736103	0.9132	1.044	0.062	0.800332	0.849018	#N/A
FBgn0015279	Pi3K92E	2157	1454	3311	9183	7951	10743	8251	8148	9011	3146	2989	4461	6003	6965	7094	7202	7172	7347	Pi3K92E	5820.06	3532	6687	7240	1.082	0.114	NA	NA	1.882	0.913	NA	NA	#N/A
FBgn0015282	Rpt2	7170	5484	7769	15905	11636	14102	14318	11356	13181	10458	11275	10468	10397	10194	9312	12498	9995	10747	Rpt2	10593.9	10734	9968	11080	1.111	0.152	0.138028	0.38484	0.929	-0.106	0.30124	0.397898	#N/A
FBgn0015283	Rpn10	5113	3597	5289	11093	8504	10524	9694	8154	9584	7457	7396	7127	7252	7450	6950	8462	7177	7815	Rpn10	7453.75	7327	7217	7818	1.083	0.115	0.128539	0.368128	0.985	-0.022	0.776514	0.829556	#N/A
FBgn0015286	Rala	3745	2383	4846	13029	9898	11971	9543	7539	8957	5462	4900	6530	8517	8671	7905	8330	6636	7303	Rala	7139.28	5631	8364	7423	0.888	-0.171	0.209633	0.502112	1.482	0.567	3.4619e-05	0.000208154	#N/A
FBgn0015288	RpL22	11445	12263	16361	27897	17446	20356	16600	16688	16869	16693	25213	22046	18237	15283	13442	14490	14688	13755	RpL22	17094	21317	15654	14311	0.915	-0.128	0.466371	0.762364	0.736	-0.441	0.0122327	0.033998	#N/A
FBgn0015295	Shark	915	813	1518	3210	2824	3512	2847	2579	2750	1335	1672	2045	2098	2474	2319	2485	2270	2242	Shark	2104.48	1684	2297	2332	1.015	0.022	0.894552	0.971415	1.36	0.444	0.00774798	0.0234716	#N/A
FBgn0015296	Shc	1749	1215	2869	9953	6406	7795	7477	6399	6807	2551	2498	3866	6506	5612	5148	6526	5632	5550	Shc	4876.61	2972	5755	5903	1.025	0.036	0.853553	0.959361	1.921	0.942	1.58322e-06	1.21466e-05	#N/A
FBgn0015298	Srp19	940	1002	806	1826	1200	1433	1333	1305	1429	1371	2060	1086	1194	1051	946	1164	1149	1165	Srp19	1242.86	1506	1064	1159	1.088	0.122	0.603034	0.846482	0.711	-0.491	0.0363685	0.0812079	#N/A
FBgn0015299	Ssb-c31a	1138	718	1054	1822	1221	1330	1283	1372	1413	1660	1476	1420	1191	1070	878	1120	1208	1152	Ssb-c31a	1241.65	1519	1046	1160	1.108	0.148	0.281759	0.590416	0.69	-0.535	0.00010887	0.000578978	#N/A
FBgn0015300	Ssl	28	0	0	37	130	377	1	0	0	41	0	0	24	114	249	1	0	0	Ssl	47.64	14	129	0	0.153	-2.711	0.00341105	0.0353865	3.415	1.772	0.0556392	0.111729	#N/A
FBgn0015316	Try29F	8	4	11	8	9	28	19	4	12	12	8	15	5	8	18	17	4	10	Try29F	10.69	12	10	10	0.953	-0.07	0.920179	0.977738	0.921	-0.119	0.867174	0.900189	#N/A
FBgn0015320	Ubc2	2004	1064	2056	4027	2835	3767	3225	2911	3119	2923	2188	2770	2633	2484	2488	2815	2562	2543	Ubc2	2600.53	2627	2535	2640	1.041	0.058	0.631891	0.862286	0.964	-0.053	0.665874	0.737699	#N/A
FBgn0015321	Ubc4	1521	1090	1495	2886	2112	2655	2240	2087	2199	2218	2241	2014	1887	1850	1753	1955	1837	1793	Ubc4	1949.9	2158	1830	1862	1.017	0.025	0.738219	0.914629	0.849	-0.236	0.00173042	0.00658242	#N/A
FBgn0015323	VAChT	0	0	7	1	2	1	0	0	0	0	0	9	1	2	1	0	0	0	VAChT	1.39	3	1	0	0.675	-0.567	0.504284	NA	0.647	-0.629	0.460657	NA	#N/A
FBgn0015324	Vha26	14370	8221	14789	33057	24554	31486	25023	21644	24399	20959	16903	19927	21610	21510	20792	21842	19050	19894	Vha26	20276.4	19263	21304	20262	0.951	-0.072	0.470845	0.765719	1.105	0.145	0.148904	0.233233	#N/A
FBgn0015331	abs	1206	803	1847	3047	2405	3073	2327	1997	2484	1759	1651	2489	1992	2107	2029	2031	1758	2025	abs	1982.33	1966	2043	1938	0.949	-0.075	0.657919	0.874508	1.037	0.053	0.755342	0.81221	#N/A
FBgn0015336	CG15865	0	5	3	4	4	17	6	6	1	0	10	4	3	4	11	5	5	1	CG15865	4.78	5	6	4	0.754	-0.407	0.644612	0.867468	1.164	0.22	0.804982	0.852916	#N/A
FBgn0015338	CG5861	1550	1166	1458	2830	1938	2317	1955	1992	2046	2261	2397	1965	1850	1698	1530	1706	1753	1668	CG5861	1869.83	2208	1693	1709	1.01	0.014	0.899072	0.972557	0.768	-0.38	0.000663639	0.00286904	#N/A
FBgn0015351	Mettl4	134	124	256	583	404	512	617	480	490	195	255	345	381	354	338	539	422	400	Mettl4	358.78	265	358	454	1.263	0.336	0.154419	0.413604	1.34	0.422	0.080863	0.14803	#N/A
FBgn0015359	CG2034	878	648	952	1708	1151	1710	1041	1014	1154	1281	1332	1283	1117	1008	1129	909	892	941	CG2034	1099.09	1299	1085	914	0.842	-0.248	0.000928239	0.0159229	0.837	-0.256	0.000786208	0.00332344	#N/A
FBgn0015360	oxt	890	800	1267	2028	1682	2275	1738	1697	1898	1298	1645	1707	1326	1473	1502	1517	1494	1548	oxt	1501.1	1550	1434	1520	1.06	0.083	0.498795	0.782465	0.926	-0.111	0.371584	0.469382	#N/A
FBgn0015371	chn	397	188	575	1002	1439	3595	1144	1293	1103	579	387	775	655	1261	2374	999	1138	899	chn	1007.33	580	1430	1012	0.722	-0.471	0.273178	0.581001	2.339	1.226	0.00444395	0.0147054	#N/A
FBgn0015372	RabX1	1113	460	1054	4201	3328	4343	3223	2421	3114	1623	946	1420	2746	2915	2868	2813	2131	2539	RabX1	2222.46	1330	2843	2494	0.879	-0.186	0.365135	0.678474	2.115	1.08	1.86171e-07	1.69341e-06	#N/A
FBgn0015376	cutlet	211	194	213	570	469	464	390	462	507	308	399	287	373	411	306	340	407	413	cutlet	360.44	331	363	387	1.065	0.091	0.636946	0.863488	1.1	0.137	0.487865	0.582793	#N/A
FBgn0015379	dod	854	832	848	1596	1019	1317	1206	1186	1140	1246	1711	1143	1043	893	870	1053	1044	930	dod	1103.4	1367	935	1009	1.078	0.108	0.544746	0.810914	0.688	-0.539	0.00253444	0.00914521	#N/A
FBgn0015380	drl	62	94	221	138	261	323	239	67	327	90	193	298	90	229	213	209	59	267	drl	183.09	194	177	178	1.004	0.006	0.992403	0.998443	0.924	-0.114	0.848189	0.886144	drl
FBgn0015381	dsf	0	0	0	0	2	3	0	0	0	0	0	0	0	2	2	0	0	0	dsf	0.41	0	1	0	0.584	-0.775	0.263278	NA	1.66	0.731	0.276205	NA	#N/A
FBgn0015391	glu	628	562	766	1752	1461	1615	1267	1457	1391	916	1155	1032	1145	1280	1066	1106	1282	1134	glu	1124.2	1034	1164	1174	1.009	0.013	0.918397	0.977452	1.126	0.171	0.193888	0.284781	#N/A
FBgn0015393	hoip	1619	1235	1174	3091	1535	1912	1622	2233	1714	2361	2539	1582	2021	1345	1263	1416	1965	1398	hoip	1765.46	2161	1543	1593	1.032	0.045	0.865861	0.963361	0.719	-0.475	0.0751129	0.139888	#N/A
FBgn0015396	jumu	748	566	864	1753	1500	1510	1161	1293	1489	1091	1164	1164	1146	1314	997	1013	1138	1214	jumu	1137.95	1140	1152	1122	0.974	-0.037	0.778726	0.934767	1.011	0.015	0.909605	0.931899	#N/A
FBgn0015399	kek1	1185	446	1931	1098	1135	2656	720	642	1152	1728	917	2602	718	994	1754	628	565	939	kek1	1205.12	1749	1155	711	0.633	-0.66	0.125822	0.362368	0.676	-0.565	0.189821	0.280623	#N/A
FBgn0015400	kek2	83	17	170	64	89	58	14	6	31	121	35	229	42	78	38	12	5	25	kek2	65.11	128	53	14	0.342	-1.548	0.022657	0.11061	0.465	-1.105	0.0995042	0.173142	#N/A
FBgn0015402	ksr	586	426	893	1662	1339	1890	1405	1324	1420	855	876	1203	1086	1173	1248	1226	1165	1158	ksr	1110.11	978	1169	1183	1.012	0.017	0.911163	0.9755	1.192	0.253	0.101345	0.175441	#N/A
FBgn0015477	Rme-8	3141	2502	6255	13319	13523	18569	10284	12243	13361	4581	5144	8428	8707	11847	12262	8977	10776	10894	Rme-8	9068.45	6051	10939	10216	0.935	-0.097	0.698649	0.89524	1.788	0.838	0.000815536	0.00342874	#N/A
FBgn0015509	Cul1	4578	3450	6170	10370	8691	11023	9418	8314	9702	6677	7093	8314	6779	7614	7279	8221	7318	7911	Cul1	7467.23	7361	7224	7817	1.082	0.113	0.284695	0.593506	0.981	-0.027	0.79613	0.845665	#N/A
FBgn0015513	mbc	4340	3568	4922	29169	26766	38817	25685	30136	29146	6330	7336	6632	19068	23448	25633	22420	26524	23765	mbc	17906.3	6766	22716	24236	1.067	0.093	0.489012	0.7766	3.336	1.738	5.04813e-38	5.21793e-36	#N/A
FBgn0015519	nAChRalpha3	0	0	0	0	1	0	0	1	4	0	0	0	0	1	0	0	1	3	nAChRalpha3	0.56	0	0	1	1.402	0.488	0.491827	NA	1.104	0.142	0.835586	NA	nAChRalpha3
FBgn0015520	nonA-l	930	700	1833	2926	2240	2937	2518	1930	2380	1356	1439	2470	1913	1962	1939	2198	1699	1941	nonA-l	1879.7	1755	1938	1946	1.004	0.006	0.981619	0.995097	1.102	0.14	0.560578	0.648598	#N/A
FBgn0015521	RpS21	22337	20337	21378	34346	20499	24301	20815	23727	24241	32579	41814	28806	22453	17958	16048	18169	20884	19765	RpS21	24274.9	34400	18820	19606	1.041	0.059	0.744422	0.918497	0.55	-0.862	1.56622e-06	1.20324e-05	#N/A
FBgn0015522	olf186-M	909	614	836	5182	3674	4427	5062	4482	4504	1326	1262	1126	3388	3219	2923	4418	3945	3672	olf186-M	2808.89	1238	3177	4012	1.262	0.336	0.00258045	0.0298775	2.557	1.355	3.23355e-32	2.32693e-30	#N/A
FBgn0015524	otp	3	0	0	0	4	0	2	1	2	4	0	0	0	4	0	2	1	2	otp	1.35	1	1	2	1.071	0.098	0.909526	NA	0.922	-0.117	0.891229	NA	#N/A
FBgn0015527	peng	1556	1135	1322	3011	1949	2651	1653	2028	1818	2269	2334	1781	1968	1707	1751	1443	1785	1482	peng	1835.66	2128	1809	1570	0.869	-0.203	0.170456	0.438897	0.852	-0.232	0.119114	0.196964	#N/A
FBgn0015541	jus	160	71	36	67	45	62	89	45	34	233	146	49	44	39	41	78	40	28	jus	77.45	143	41	49	1.147	0.198	0.728927	0.90947	0.33	-1.598	0.00508164	0.0164939	#N/A
FBgn0015543	snoRNA:Me28S-A1322	13	7	10	19	43	36	20	14	11	19	14	13	12	38	24	17	12	9	snoRNA:Me28S-A1322	17.72	15	25	13	0.561	-0.835	0.128943	0.368733	1.499	0.584	0.300732	0.397364	#N/A
FBgn0015544	spag	456	221	413	833	633	897	602	663	600	665	454	556	545	555	592	525	584	489	spag	551.74	558	564	533	0.945	-0.082	0.612075	0.851186	1.006	0.009	0.957168	0.96712	#N/A
FBgn0015546	spel1	145	68	147	309	208	277	211	234	228	211	140	198	202	182	183	184	206	186	spel1	188.06	183	189	192	1.015	0.021	0.907673	0.974088	1.024	0.034	0.85988	0.895233	#N/A
FBgn0015550	tap	3	3	10	6	0	2	2	0	0	4	6	13	4	0	1	2	0	0	tap	3.45	8	2	1	0.646	-0.629	0.496707	0.780726	0.407	-1.296	0.16042	0.247151	#N/A
FBgn0015553	tos	89	41	69	165	107	116	122	129	108	130	84	93	108	94	77	106	114	88	tos	99.26	102	93	103	1.105	0.144	0.585799	0.837053	0.903	-0.146	0.590414	0.673239	#N/A
FBgn0015558	tty	18	24	22	9	12	21	4	5	5	26	49	30	6	11	14	3	4	4	tty	16.39	35	10	4	0.453	-1.142	0.0514677	0.195977	0.323	-1.632	0.00222604	0.00819625	#N/A
FBgn0015561	unpg	2	0	0	0	0	0	0	0	0	3	0	0	0	0	0	0	0	0	unpg	0.32	1	0	0	1.008	0.012	0.986001	NA	0.589	-0.764	0.24453	NA	#N/A
FBgn0015568	alpha-Est1	672	1031	650	312	302	406	415	246	470	980	2120	876	204	265	268	362	217	383	alpha-Est1	630.48	1325	246	321	1.291	0.368	0.33134	0.645445	0.199	-2.327	7.5665e-10	9.55901e-09	#N/A
FBgn0015569	alpha-Est10	52	95	20	233	183	241	235	153	180	76	195	27	152	160	159	205	135	147	alpha-Est10	139.61	99	157	162	1.028	0.04	0.942714	0.984996	1.519	0.603	0.28264	0.379232	#N/A
FBgn0015570	alpha-Est2	308	295	83	16	13	11	13	50	82	449	607	112	10	11	7	11	44	67	alpha-Est2	146.55	389	9	41	3.24	1.696	0.0105524	0.0693445	0.043	-4.529	6.42356e-12	1.04337e-10	#N/A
FBgn0015571	alpha-Est3	714	320	243	204	248	598	163	132	247	1041	658	327	133	217	395	142	116	201	alpha-Est3	359.12	675	248	153	0.641	-0.641	0.194006	0.478181	0.396	-1.335	0.00670709	0.0208132	#N/A
FBgn0015572	alpha-Est4	85	205	40	11	14	22	65	49	44	124	421	54	7	12	15	57	43	36	alpha-Est4	85.45	200	11	45	3.182	1.67	0.0103026	0.0683433	0.086	-3.537	4.88994e-08	4.86853e-07	#N/A
FBgn0015574	alpha-Est6	44	0	1	38	105	404	1	1	0	64	0	1	25	92	267	1	1	0	alpha-Est6	50.1	22	128	1	0.111	-3.177	0.000578579	0.0118317	3.062	1.615	0.0801299	0.146924	#N/A
FBgn0015575	alpha-Est7	1424	3267	892	3014	2210	2748	3737	2832	2605	2077	6717	1202	1970	1936	1815	3262	2493	2124	alpha-Est7	2621.73	3332	1907	2626	1.343	0.425	0.393609	0.703557	0.598	-0.742	0.136847	0.218533	#N/A
FBgn0015576	alpha-Est8	903	611	992	805	520	608	739	737	749	1317	1256	1337	526	456	402	645	649	611	alpha-Est8	799.74	1303	461	635	1.374	0.459	0.000153545	0.00463079	0.355	-1.493	4.77172e-35	4.11019e-33	#N/A
FBgn0015577	alpha-Est9	985	608	1342	923	649	1326	742	773	868	1437	1250	1808	603	569	876	648	680	708	alpha-Est9	953.15	1498	683	679	0.994	-0.009	0.967308	0.991641	0.46	-1.119	2.11771e-07	1.91098e-06	#N/A
FBgn0015582	dare	486	353	657	1735	1055	1446	1209	1263	1327	709	726	885	1134	924	955	1055	1112	1082	dare	953.57	773	1004	1083	1.077	0.107	0.411793	0.717672	1.296	0.374	0.00534774	0.0172151	#N/A
FBgn0015583	Acp29AB	0	0	0	0	0	0	0	0	0	0	0	0	0	0	0	0	0	0	Acp29AB	0	0	0	0	NA	NA	NA	NA	NA	NA	NA	NA	#N/A
FBgn0015584	Acp53Ea	0	0	0	0	2	1	0	0	0	0	0	0	0	2	1	0	0	0	Acp53Ea	0.27	0	1	0	0.619	-0.693	0.304067	NA	1.561	0.642	0.32079	NA	#N/A
FBgn0015585	Acp63F	1	4	3	0	0	3	4	0	0	1	8	4	0	0	2	3	0	0	Acp63F	2.13	4	1	1	1.15	0.202	0.819749	NA	0.513	-0.962	0.276707	NA	#N/A
FBgn0015586	Acp76A	0	0	0	0	0	0	0	0	0	0	0	0	0	0	0	0	0	0	Acp76A	0	0	0	0	NA	NA	NA	NA	NA	NA	NA	NA	#N/A
FBgn0015589	Apc	4899	4708	5936	48484	41808	62621	47545	53593	44624	7145	9680	7998	31695	36625	41353	41500	47170	36385	Apc	28839.1	8274	36558	41685	1.139	0.188	0.253198	0.556625	4.367	2.127	4.15302e-38	4.3321e-36	#N/A
FBgn0015591	AstA	3	1	0	17	8	8	32	35	15	4	2	0	11	7	5	28	31	12	AstA	11.2	2	8	24	2.594	1.375	0.040195	0.165227	2.48	1.31	0.0845704	0.153335	#N/A
FBgn0015600	toc	571	395	598	3581	3073	5841	4254	3459	3398	833	812	806	2341	2692	3857	3713	3044	2771	toc	2318.8	817	2963	3176	1.071	0.099	0.633944	0.862676	3.567	1.835	2.1861e-18	6.61061e-17	#N/A
FBgn0015602	BEAF-32	881	598	783	1870	1273	1388	1356	1365	1473	1285	1230	1055	1222	1115	917	1184	1201	1201	BEAF-32	1156.65	1190	1085	1195	1.102	0.139	0.311445	0.624214	0.913	-0.132	0.343843	0.441302	#N/A
FBgn0015609	CadN	74	65	32	39	29	44	9	14	13	108	134	43	25	25	29	8	12	11	CadN	43.94	95	26	10	0.421	-1.249	0.0127244	0.0774083	0.307	-1.702	0.000308743	0.00146328	#N/A
FBgn0015614	CanB2	2059	1298	2125	5558	3823	4694	4846	4095	4585	3003	2669	2863	3633	3349	3100	4230	3604	3738	CanB2	3354.44	2845	3361	3857	1.147	0.198	0.0510311	0.194968	1.18	0.239	0.0201496	0.0510701	#N/A
FBgn0015615	SMC3	766	604	972	2070	1591	2037	1548	1706	1821	1117	1242	1310	1353	1394	1345	1351	1502	1485	SMC3	1344.27	1223	1364	1446	1.06	0.084	0.327896	0.642347	1.115	0.157	0.0777013	0.143581	#N/A
FBgn0015618	Cdk8	197	152	237	511	372	455	367	337	347	287	313	319	334	326	300	320	297	283	Cdk8	308.83	306	320	300	0.937	-0.093	0.423914	0.728651	1.045	0.063	0.609099	0.689168	#N/A
FBgn0015621	Clp	334	270	359	903	572	757	703	621	591	487	555	484	590	501	500	614	547	482	Clp	528.82	509	530	548	1.031	0.044	0.759359	0.926982	1.045	0.064	0.662871	0.735374	#N/A
FBgn0015622	Cnx99A	6676	4890	7291	13891	11480	14685	10916	10033	11809	9737	10054	9824	9081	10057	9697	9528	8831	9629	Cnx99A	9604.23	9872	9612	9329	0.971	-0.043	0.488571	0.7766	0.974	-0.038	0.535952	0.626094	#N/A
FBgn0015623	Cpr	2289	1870	2957	4882	3773	4741	3811	4315	4349	3339	3845	3984	3191	3305	3131	3326	3798	3546	Cpr	3496.19	3723	3209	3557	1.108	0.148	0.109878	0.332481	0.862	-0.213	0.0222451	0.0553088	#N/A
FBgn0015625	CycB3	369	300	348	535	440	700	359	444	388	538	617	469	350	385	462	313	391	316	CycB3	426.88	541	399	340	0.853	-0.229	0.212737	0.506028	0.742	-0.431	0.0194448	0.0496958	#N/A
FBgn0015663	Ugt36A1	213	174	332	718	496	555	674	636	583	311	358	447	469	435	367	588	560	475	Ugt36A1	445.51	372	424	541	1.275	0.35	0.063297	0.228617	1.135	0.183	0.344246	0.441616	#N/A
FBgn0015664	Dref	1261	1043	1602	3078	2356	2706	2160	2231	2602	1839	2144	2159	2012	2064	1787	1885	1964	2122	Dref	1997.32	2047	1954	1990	1.019	0.027	0.799181	0.942895	0.955	-0.067	0.528891	0.619947	#N/A
FBgn0015714	Cyp6a17	827	593	571	1218	857	1767	1160	1024	1352	1206	1219	769	796	751	1167	1013	901	1102	Cyp6a17	991.65	1065	905	1005	1.109	0.149	0.547801	0.811996	0.853	-0.23	0.356966	0.454603	#N/A
FBgn0015721	ktub	11	0	1	16	33	68	2	5	6	16	0	1	10	29	45	2	4	5	ktub	12.52	6	28	4	0.242	-2.044	0.0168867	0.0918669	3.046	1.607	0.0617232	0.120687	#N/A
FBgn0015737	Hmu	3767	3779	5849	8160	6791	8906	5857	4936	6423	5494	7770	7881	5334	5949	5881	5112	4344	5237	Hmu	5889.33	7048	5721	4898	0.857	-0.222	NA	NA	0.813	-0.298	NA	NA	#N/A
FBgn0015754	Lis-1	2238	1289	2456	8836	5763	7547	7203	5880	6478	3264	2650	3309	5776	5049	4984	6287	5175	5282	Lis-1	4641.88	3074	5270	5581	1.059	0.082	0.532269	0.802	1.708	0.772	6.38863e-09	7.16359e-08	#N/A
FBgn0015756	RpL9	59573	55344	60225	112589	69861	85603	72545	72362	75323	86888	113790	81150	73601	61200	56529	63322	63690	61416	RpL9	73509.8	93943	63777	62809	0.985	-0.022	0.888599	0.969807	0.681	-0.555	0.000389458	0.00179787	#N/A
FBgn0015765	p38a	1207	1064	1533	9119	5452	6746	8474	7081	6804	1760	2188	2066	5961	4776	4455	7397	6232	5548	p38a	4486.97	2005	5064	6392	1.26	0.333	0.0450817	0.178288	2.508	1.327	2.50972e-15	5.90796e-14	#N/A
FBgn0015766	Msr-110	573	1251	1131	143	163	204	139	165	283	836	2572	1524	93	143	135	121	145	231	Msr-110	644.46	1644	124	166	1.319	0.4	0.342921	0.656731	0.086	-3.535	3.15181e-17	8.67702e-16	#N/A
FBgn0015770	MstProx	6	0	13	6	0	2	2	1	6	9	0	18	4	0	1	2	1	5	MstProx	4.34	9	2	3	1.184	0.244	0.792003	0.941923	0.407	-1.298	0.159598	0.246285	MstProx
FBgn0015772	Nak	1103	683	1214	2777	2559	3226	2574	2670	2887	1609	1404	1636	1815	2242	2130	2247	2350	2354	Nak	1976.34	1550	2062	2317	1.123	0.168	0.122508	0.356883	1.327	0.408	0.000225922	0.00111008	#N/A
FBgn0015773	NetA	5	0	7	14	5	24	30	2	9	7	0	9	9	4	16	26	2	7	NetA	9.04	5	10	12	1.133	0.18	0.834779	0.952	1.42	0.506	0.56189	0.649719	#N/A
FBgn0015774	NetB	36	24	23	10	14	33	6	10	9	53	49	31	7	12	22	5	9	7	NetB	21.65	44	14	7	0.571	-0.809	0.158588	0.420459	0.342	-1.548	0.00461968	0.0151896	#N/A
FBgn0015776	nrv1	3846	2374	2891	9300	6763	7212	9430	8286	7959	5609	4881	3895	6080	5925	4763	8231	7293	6490	nrv1	5907.38	4795	5589	7338	1.31	0.389	0.0256218	0.120474	1.164	0.219	0.210339	0.302997	#N/A
FBgn0015777	nrv2	2195	984	2535	4353	3190	4558	3332	2474	3344	3201	2023	3416	2846	2795	3010	2908	2178	2727	nrv2	2789.22	2880	2884	2604	0.904	-0.145	0.493567	0.778789	1	0.001	0.997485	0.997924	#N/A
FBgn0015778	rin	9342	3409	11204	15528	13752	17871	11163	11767	13554	13625	7009	15097	10151	12047	11801	9744	10357	11052	rin	11209.2	11910	11333	10384	0.918	-0.124	0.634575	0.862676	0.952	-0.07	0.786531	0.838026	#N/A
FBgn0015781	P5cr	846	880	911	1815	1264	1452	1510	1242	1543	1234	1809	1228	1186	1107	959	1318	1093	1258	P5cr	1243.63	1424	1084	1223	1.127	0.172	0.363599	0.677599	0.765	-0.387	0.0421764	0.0907542	#N/A
FBgn0015789	Rab10	4744	3460	5707	19261	13575	17940	19336	15748	17028	6919	7114	7690	12591	11892	11847	16878	13861	13884	Rab10	11408.4	7241	12110	14874	1.227	0.296	0.00306504	0.0329776	1.67	0.74	1.77471e-13	3.47306e-12	#N/A
FBgn0015790	Rab11	18235	13912	21937	79830	49394	64376	75750	67127	67030	26596	28604	29559	52186	43271	42512	66119	59082	54654	Rab11	44731.5	28253	45990	59952	1.302	0.381	0.0010085	0.0167152	1.625	0.7	1.57776e-09	1.91657e-08	#N/A
FBgn0015791	Rab14	1274	981	1366	4945	3081	3995	3389	2841	3584	1858	2017	1841	3233	2699	2638	2958	2501	2922	Rab14	2518.51	1905	2857	2794	0.978	-0.032	0.785635	0.939193	1.498	0.583	1.1543e-06	9.17146e-06	#N/A
FBgn0015793	Rab19	244	175	296	886	682	846	739	646	665	356	360	399	579	597	559	645	569	542	Rab19	511.74	372	578	585	1.012	0.017	0.875235	0.966533	1.55	0.632	8.27949e-08	7.97778e-07	#N/A
FBgn0015794	Rab18	924	865	859	2445	1628	1983	2079	1734	1883	1348	1778	1157	1598	1426	1310	1815	1526	1535	Rab18	1499.32	1428	1445	1625	1.124	0.168	0.356879	0.670475	1.013	0.019	0.917825	0.93846	#N/A
FBgn0015795	Rab7	6830	4625	8433	40374	25731	33064	33438	25374	27427	9962	9509	11363	26393	22541	21834	29187	22333	22363	Rab7	19498.4	10278	23589	24628	1.044	0.062	0.672427	0.881528	2.283	1.191	3.89336e-16	9.75056e-15	#N/A
FBgn0015797	Rab6	4656	4931	5147	14339	9936	11919	12208	9757	11199	6791	10138	6935	9374	8704	7871	10656	8588	9131	Rab6	8687.6	7955	8650	9458	1.093	0.128	0.483349	0.772533	1.087	0.12	0.510395	0.603996	#N/A
FBgn0015799	Rbf	1724	1245	1887	4464	3707	5042	3789	4129	4062	2514	2560	2543	2918	3247	3330	3307	3634	3312	Rbf	3040.62	2539	3165	3418	1.08	0.111	0.149803	0.405713	1.246	0.317	5.43032e-05	0.000312305	#N/A
FBgn0015801	Reg-5	940	722	1745	4581	2963	3857	3590	3104	3522	1371	1484	2351	2995	2596	2547	3134	2732	2872	Reg-5	2453.5	1735	2713	2913	1.073	0.101	0.63376	0.862676	1.552	0.635	0.00294497	0.0103635	#N/A
FBgn0015803	RtGEF	814	610	971	3708	2800	3722	3734	3615	3452	1187	1254	1308	2424	2453	2458	3259	3182	2815	RtGEF	2260.03	1250	2445	3085	1.261	0.335	2.60335e-05	0.00129825	1.953	0.966	1.10687e-30	7.31689e-29	#N/A
FBgn0015805	HDAC1	2954	2232	3163	6341	4227	5234	4786	4691	5021	4308	4589	4262	4145	3703	3456	4178	4129	4094	HDAC1	4096.05	4386	3768	4134	1.097	0.133	0.108004	0.328103	0.86	-0.218	0.00901063	0.0264868	#N/A
FBgn0015806	S6k	1993	1041	2072	6045	5031	6078	3966	4757	4464	2907	2140	2792	3952	4407	4014	3462	4187	3640	S6k	3500.04	2613	4124	3763	0.913	-0.131	0.355439	0.669404	1.572	0.653	5.0916e-06	3.61145e-05	#N/A
FBgn0015808	ScpX	3414	3195	3916	4311	3636	4066	3093	2500	3925	4979	6569	5277	2818	3185	2685	2700	2200	3200	ScpX	3734.89	5608	2896	2700	0.933	-0.1	0.569508	0.827938	0.52	-0.945	7.51224e-08	7.29905e-07	#N/A
FBgn0015818	Spx	621	368	664	1093	804	1068	744	811	724	906	757	895	715	704	705	649	714	590	Spx	737.19	853	708	651	0.92	-0.121	0.290693	0.599416	0.829	-0.27	0.0198381	0.0504719	#N/A
FBgn0015828	TfIIEalpha	641	511	744	1563	1049	1286	1162	1117	1224	935	1051	1003	1022	919	849	1014	983	998	TfIIEalpha	974.82	996	930	998	1.073	0.102	0.299867	0.61012	0.935	-0.097	0.339164	0.436874	#N/A
FBgn0015829	TfIIEbeta	525	421	606	940	698	974	734	715	771	766	866	817	614	611	643	641	629	629	TfIIEbeta	690.63	816	623	633	1.015	0.022	0.781447	0.936108	0.766	-0.384	2.34511e-06	1.74845e-05	#N/A
FBgn0015831	Rtnl2	28	1	0	36	111	450	8	1	4	41	2	0	24	97	297	7	1	3	Rtnl2	52.44	14	139	4	0.124	-3.007	0.000950952	0.0160986	4.367	2.127	0.0194312	0.0496813	#N/A
FBgn0015834	eIF3i	6991	6419	7294	19521	12482	15642	14668	11744	12703	10197	13198	9828	12761	10935	10329	12803	10337	10358	eIF3i	11193.9	11074	11342	11166	0.985	-0.022	0.888863	0.969807	1.024	0.034	0.829889	0.872477	#N/A
FBgn0015838	Vang	531	278	775	998	826	1258	819	752	891	774	572	1044	652	724	831	715	662	726	Vang	744.48	797	736	701	0.954	-0.068	0.763192	0.928273	0.922	-0.117	0.608806	0.688969	#N/A
FBgn0015872	Drip	8586	8561	7190	115505	64547	88472	99429	78216	73243	12523	17602	9688	75508	56545	58424	86788	68842	59720	Drip	49515.6	13271	63492	71783	1.128	0.174	0.479855	0.771288	4.652	2.218	2.17634e-19	7.11063e-18	#N/A
FBgn0015903	apt	154	74	37	388	203	334	254	273	177	225	152	50	254	178	221	222	240	144	apt	187.22	142	218	202	0.934	-0.098	0.837944	0.953028	1.484	0.569	0.239037	0.333889	#N/A
FBgn0015904	ara	31	0	0	4	1	1	0	0	0	45	0	0	3	1	1	0	0	0	ara	5.49	15	2	0	0.782	-0.356	NA	NA	0.407	-1.295	NA	NA	#N/A
FBgn0015905	ast	437	392	607	1020	756	1125	656	696	618	637	806	818	667	662	743	573	613	504	ast	669.15	754	691	563	0.816	-0.294	0.0405931	0.166299	0.918	-0.124	0.393536	0.492082	#N/A
FBgn0015919	caup	10	0	6	1	0	5	0	0	2	15	0	8	1	0	3	0	0	2	caup	3.14	8	1	1	0.817	-0.292	0.7453	0.918627	0.471	-1.085	0.229102	0.322867	#N/A
FBgn0015924	crq	11366	6820	18600	30211	23893	32081	22924	15081	25894	16578	14022	25063	19749	20931	21185	20010	13274	21113	crq	19102.7	18554	20622	18132	0.881	-0.182	0.463858	0.761378	1.109	0.15	0.54782	0.637389	#N/A
FBgn0015925	csul	593	358	645	1063	711	907	699	691	762	865	736	869	695	623	599	610	608	621	csul	691.82	823	639	613	0.96	-0.059	0.578869	0.83273	0.775	-0.368	0.000716325	0.00306534	#N/A
FBgn0015926	dah	101	104	68	196	164	148	132	178	178	147	214	92	128	144	98	115	157	145	dah	137.7	151	123	139	1.125	0.17	0.621159	0.856243	0.827	-0.275	0.429517	0.526932	#N/A
FBgn0015929	dpa	741	585	614	1420	1122	1367	952	1265	1111	1081	1203	827	928	983	903	831	1113	906	dpa	975	1037	938	950	1.013	0.018	0.917539	0.977306	0.907	-0.141	0.431599	0.528859	#N/A
FBgn0015946	grim	4	2	5	2	1	2	7	4	0	6	4	7	1	1	1	6	4	0	grim	3.31	6	1	3	1.858	0.894	0.306937	0.618443	0.364	-1.457	0.0974277	0.17054	#N/A
FBgn0015949	hrg	1850	1335	2482	7593	6067	8090	5966	5711	6334	2698	2745	3344	4964	5315	5342	5208	5027	5165	hrg	4423	2929	5207	5133	0.986	-0.021	NA	NA	1.773	0.826	NA	NA	#N/A
FBgn0016013	Faa	35	38	34	7	8	6	7	9	9	51	78	46	5	7	4	6	8	7	Faa	23.55	58	5	7	1.349	0.432	0.413702	0.719835	0.105	-3.256	2.45845e-11	3.75707e-10	#N/A
FBgn0016031	lama	780	960	848	2315	1948	2974	2038	1945	1812	1138	1974	1143	1513	1707	1964	1779	1712	1477	lama	1600.68	1418	1728	1656	0.959	-0.06	0.801832	0.943025	1.216	0.282	0.241663	0.336688	#N/A
FBgn0016032	lbm	203	192	221	346	252	313	213	180	294	296	395	298	226	221	207	186	158	240	lbm	247.37	330	218	195	0.896	-0.159	0.459025	0.756385	0.667	-0.584	0.00673839	0.0208932	#N/A
FBgn0016034	mael	269	159	183	404	366	521	406	377	260	392	327	247	264	321	344	354	332	212	mael	310.31	322	310	299	0.968	-0.047	0.861993	0.961889	0.963	-0.054	0.843304	0.882581	#N/A
FBgn0016036	mei-P22	1	0	13	16	16	18	13	12	25	1	0	18	10	14	12	11	11	20	mei-P22	10.85	6	12	14	1.123	0.167	0.835282	0.952	1.551	0.633	0.44103	0.537576	#N/A
FBgn0016038	Vsp37A	852	710	988	2073	1617	1904	1469	1399	1545	1243	1460	1331	1355	1417	1257	1282	1231	1260	Vsp37A	1315.12	1345	1343	1258	0.937	-0.094	0.28341	0.592456	1	0.001	0.995175	0.995835	#N/A
FBgn0016041	Tom40	1786	1167	1450	3572	2307	2857	2408	2718	2520	2605	2399	1954	2335	2021	1887	2102	2392	2055	Tom40	2194.42	2319	2081	2183	1.049	0.068	0.640076	0.864814	0.898	-0.155	0.292358	0.389099	#N/A
FBgn0016047	nompA	1	0	9	0	1	1	0	0	0	1	0	12	0	1	1	0	0	0	nompA	1.68	4	1	0	0.782	-0.355	0.680684	NA	0.431	-1.213	0.162888	NA	#N/A
FBgn0016053	pgc	0	0	0	2	1	0	1	0	2	0	0	0	1	1	0	1	0	2	pgc	0.52	0	1	1	1.047	0.066	0.935696	NA	1.442	0.528	0.501172	NA	#N/A
FBgn0016054	phr6-4	228	153	234	388	265	379	242	345	311	333	315	315	254	232	250	211	304	254	phr6-4	274.11	321	245	256	1.043	0.06	0.718262	0.904211	0.767	-0.383	0.0248081	0.060413	#N/A
FBgn0016059	Sema1b	3039	2220	5697	15305	12620	17513	17624	18046	20200	4432	4564	7676	10005	11056	11565	15383	15883	16471	Sema1b	10781.8	5557	10875	15912	1.456	0.542	0.0110092	0.0709287	1.939	0.955	7.68187e-06	5.23638e-05	#N/A
FBgn0016061	side	0	4	8	3	0	4	27	33	32	0	8	11	2	0	3	24	29	26	side	11.37	6	2	26	7.286	2.865	0.000556783	0.0114909	0.411	-1.282	0.131026	0.211702	#N/A
FBgn0016070	smg	338	221	502	1229	1025	1595	897	926	1145	493	454	676	803	898	1053	783	815	934	smg	767.78	541	918	844	0.92	-0.12	0.530572	0.800717	1.682	0.75	0.000123429	0.000646723	#N/A
FBgn0016075	vkg	73374	50313	61710	76595	69474	79254	50174	68345	62257	107017	103446	83151	50072	60861	52337	43795	60154	50763	vkg	67955.1	97871	54423	51571	0.948	-0.077	0.628731	0.86114	0.558	-0.84	1.35289e-07	1.26292e-06	#N/A
FBgn0016076	vri	1765	1030	3553	6346	5045	6963	5932	4405	5401	2574	2118	4787	4148	4420	4598	5178	3877	4404	vri	4011.61	3160	4389	4486	1.022	0.031	0.914473	0.976617	1.377	0.462	0.109353	0.185907	#N/A
FBgn0016078	wun	622	487	467	4198	2456	2862	3749	3801	3287	907	1001	629	2744	2152	1890	3272	3345	2680	wun	2069.06	846	2262	3099	1.364	0.448	0.040461	0.165845	2.64	1.4	2.35811e-10	3.20331e-09	#N/A
FBgn0016080	xmas	142	72	77	161	225	701	124	172	169	207	148	104	105	197	463	108	151	138	xmas	180.18	153	255	132	0.548	-0.868	0.0893786	0.289773	1.6	0.678	0.186256	0.276757	#N/A
FBgn0016081	fry	3273	2328	5663	18819	20185	37091	15581	21571	18078	4774	4786	7631	12302	17683	24494	13600	18986	14740	fry	13221.8	5730	18160	15775	0.872	-0.198	0.496036	0.780613	3.077	1.622	2.52708e-08	2.61684e-07	#N/A
FBgn0016119	ATPsynCF6	5124	4590	4343	8065	5230	6107	6310	6515	6250	7473	9437	5852	5272	4582	4033	5508	5734	5096	ATPsynCF6	5887.5	7587	4629	5446	1.174	0.232	0.219125	0.513595	0.613	-0.705	0.000190045	0.000954423	#N/A
FBgn0016120	ATPsynD	7329	7120	6330	11467	7662	8443	8458	8709	8494	10689	14639	8529	7496	6712	5575	7383	7665	6926	ATPsynD	8401.72	11286	6594	7325	1.109	0.15	0.47106	0.765719	0.588	-0.765	0.000227044	0.00111415	#N/A
FBgn0016122	Acer	846	1387	468	644	726	943	769	996	757	1234	2852	631	421	636	623	671	877	617	Acer	951.23	1572	560	722	1.267	0.341	0.46127	0.758225	0.382	-1.39	0.00270336	0.00964759	#N/A
FBgn0016123	Alp4	45	10	39	28	675	11	12	18	9	66	21	53	18	591	7	10	16	7	Alp4	87.7	47	205	11	0.151	-2.732	NA	NA	2.877	1.524	NA	NA	#N/A
FBgn0016126	CaMKI	3434	4809	2853	10280	6267	9828	8010	8186	8602	5009	9888	3844	6720	5490	6490	6992	7205	7014	CaMKI	6516.8	6247	6233	7070	1.13	0.176	0.569481	0.827938	0.998	-0.003	0.993391	0.994615	#N/A
FBgn0016131	Cdk4	1007	573	1063	3652	2555	2946	3016	2921	2828	1469	1178	1432	2387	2238	1945	2633	2571	2306	Cdk4	2017.74	1360	2190	2503	1.142	0.192	0.134294	0.377622	1.604	0.682	1.62366e-07	1.48999e-06	#N/A
FBgn0016641	PTP-ER	478	361	695	1461	1345	1806	1274	1280	1383	697	742	936	955	1178	1193	1112	1127	1128	PTP-ER	1007.57	792	1109	1122	1.012	0.018	0.905918	0.974088	1.394	0.48	0.0016281	0.00623282	#N/A
FBgn0016650	Lgr1	25	6	0	3	3	2	0	1	1	36	12	0	2	3	1	0	1	1	Lgr1	6.27	16	2	1	0.632	-0.662	0.472957	0.766931	0.267	-1.902	0.0380162	0.0838821	Lgr1
FBgn0016660	H15	0	0	1	0	2	2	0	0	0	0	0	1	0	2	1	0	0	0	H15	0.49	0	1	0	0.675	-0.568	0.418694	NA	1.203	0.266	0.700063	NA	#N/A
FBgn0016672	Ipp	2135	1354	2157	13363	8172	10841	12467	9516	8975	3114	2784	2906	8736	7159	7159	10882	8376	7318	Ipp	6492.6	2935	7685	8859	1.151	0.203	0.222984	0.518472	2.597	1.377	2.26873e-16	5.7708e-15	#N/A
FBgn0016675	Lectin-galC1	557	0	339	0	0	140	0	163	0	812	0	457	0	0	92	0	143	0	Lectin-galC1	167.23	423	31	48	1.035	0.05	0.94657	0.986532	0.605	-0.725	0.327115	0.424453	#N/A
FBgn0016684	NaPi-T	1404	60	15	101	141	78	44	232	243	2048	123	20	66	124	52	38	204	198	NaPi-T	319.24	730	81	147	1.472	0.558	NA	NA	0.216	-2.214	NA	NA	#N/A
FBgn0016685	Nlp	7821	5387	6977	12542	7851	9393	7220	7493	7802	11407	11076	9401	8199	6878	6203	6302	6595	6362	Nlp	8046.92	10628	7093	6420	0.905	-0.143	0.26439	0.570204	0.669	-0.58	6.23832e-06	4.33556e-05	#N/A
FBgn0016687	Nurf-38	5566	6064	4711	9258	6401	7431	5964	6190	6140	8118	12468	6348	6052	5607	4907	5206	5448	5006	Nurf-38	6573.44	8978	5522	5220	0.946	-0.08	0.733722	0.91237	0.62	-0.689	0.00331855	0.0114822	#N/A
FBgn0016691	ATPsynO	6519	7110	5408	10769	6877	8004	7707	7909	7632	9508	14618	7287	7040	6024	5286	6727	6961	6223	ATPsynO	7741.64	10471	6117	6637	1.083	0.116	0.639238	0.864618	0.59	-0.761	0.0020345	0.0075943	#N/A
FBgn0016693	Past1	8035	6741	10888	26498	20913	26967	21451	18180	20371	11719	13860	14671	17322	18320	17808	18724	16001	16610	Past1	16115.1	13417	17817	17112	0.961	-0.058	0.58906	0.838758	1.327	0.408	0.00015241	0.000783765	#N/A
FBgn0016694	Pdp1	242	190	200	960	706	613	1395	1441	1141	353	391	269	628	618	405	1218	1268	930	Pdp1	675.58	338	550	1139	2.044	1.032	1.93841e-05	0.00102511	1.618	0.694	0.004924	0.0160648	#N/A
FBgn0016696	Pitslre	1568	1075	2844	4346	3765	5545	2896	3210	4185	2287	2210	3832	2841	3298	3662	2528	2825	3412	Pitslre	2988.43	2776	3267	2922	0.896	-0.158	0.514395	0.79133	1.173	0.23	0.344121	0.441559	#N/A
FBgn0016697	Prosalpha5	4768	3801	4528	9901	6272	7809	7680	6389	7187	6954	7815	6101	6472	5494	5157	6704	5623	5860	Prosalpha5	6242.36	6957	5708	6062	1.062	0.086	0.53455	0.80344	0.822	-0.283	0.0418827	0.0903275	#N/A
FBgn0016698	Ptpa	608	436	757	1212	872	1054	884	802	822	887	896	1020	792	764	696	772	706	670	Ptpa	800.36	934	751	716	0.954	-0.068	0.531449	0.801396	0.803	-0.317	0.00425622	0.0141961	#N/A
FBgn0016700	Rab1	9121	7410	9219	31093	19093	24468	28027	23287	23650	13303	15235	12422	20326	16726	16158	24464	20496	19284	Rab1	17601.6	13653	17737	21415	1.206	0.27	0.0604632	0.220554	1.297	0.375	0.00918744	0.0269161	#N/A
FBgn0016701	Rab4	1878	1344	1858	4188	2608	3550	3430	3012	3508	2739	2763	2504	2738	2285	2344	2994	2651	2860	Rab4	2653.11	2669	2456	2835	1.154	0.206	0.0423598	0.17073	0.921	-0.119	0.24783	0.343256	#N/A
FBgn0016715	Reg-2	3290	5980	1570	511	409	534	218	170	470	4799	12295	2115	334	358	353	190	150	383	Reg-2	2330.81	6403	348	241	0.718	-0.478	0.369686	0.682638	0.07	-3.838	4.96467e-13	9.30313e-12	#N/A
FBgn0016726	RpL29	23994	21872	22741	38551	24504	29154	24843	27507	26997	34996	44970	30642	25201	21466	19252	21685	24211	22013	RpL29	27159.5	36869	21973	22636	1.03	0.042	0.799804	0.942995	0.599	-0.74	9.94814e-06	6.60691e-05	#N/A
FBgn0016754	sba	537	236	508	2211	2851	3576	1782	2194	2720	783	485	685	1445	2498	2361	1555	1931	2218	sba	1551.3	651	2101	1901	0.907	-0.141	0.602328	0.846117	3.14	1.651	1.45827e-09	1.78669e-08	#N/A
FBgn0016756	Usp47	2757	2159	4288	10268	9166	13144	8037	8677	9133	4021	4439	5778	6712	8030	8680	7015	7637	7447	Usp47	6639.9	4746	7807	7366	0.944	-0.083	0.607495	0.849074	1.638	0.712	1.16467e-05	7.65008e-05	#N/A
FBgn0016762	angel	295	226	324	738	492	555	559	595	585	430	465	437	482	431	367	488	524	477	angel	455.56	444	427	496	1.162	0.217	0.110345	0.333056	0.963	-0.055	0.6964	0.763923	#N/A
FBgn0016792	dmt	425	303	577	1052	842	1260	752	734	711	620	623	777	688	738	832	656	646	580	dmt	684.43	673	753	627	0.834	-0.261	0.0625585	0.226309	1.115	0.157	0.272687	0.369211	#N/A
FBgn0016794	dos	1403	902	2445	4696	4314	6360	3417	2534	3702	2046	1855	3295	3070	3779	4200	2983	2230	3019	dos	2941.75	2399	3683	2744	0.749	-0.417	0.0977558	0.306447	1.522	0.606	0.0161663	0.0427767	#N/A
FBgn0016797	fz2	864	969	557	562	675	929	639	717	788	1260	1992	751	367	591	613	558	631	643	fz2	822.95	1334	524	611	1.158	0.212	0.548216	0.812357	0.407	-1.297	0.000239374	0.00116811	fz2
FBgn0016917	Stat92E	4758	3720	4751	10422	8371	11598	5571	6248	7138	6940	7648	6402	6813	7333	7659	4863	5499	5820	Stat92E	6553.02	6997	7268	5394	0.743	-0.429	5.27954e-05	0.00215929	1.039	0.055	0.602711	0.683846	#N/A
FBgn0016919	nompB	6	0	0	3	0	5	0	2	3	9	0	0	2	0	3	0	2	2	nompB	2.02	3	2	1	0.933	-0.1	0.909533	NA	0.835	-0.26	0.766265	NA	#N/A
FBgn0016920	nompC	8	2	5	6	11	8	11	24	18	12	4	7	4	10	5	10	21	15	nompC	9.64	8	6	15	2.18	1.124	0.0715599	0.249199	0.829	-0.27	0.684022	0.753252	#N/A
FBgn0016926	Pino	2589	1680	1960	20046	11032	17019	17156	10082	11327	3776	3454	2641	13104	9664	11239	14975	8874	9236	Pino	8551.47	3290	11336	11028	0.973	-0.039	0.872786	0.965704	3.371	1.753	7.43682e-13	1.35507e-11	#N/A
FBgn0016930	Dyrk2	1211	1269	1551	3437	4901	6551	4742	3557	5061	1766	2609	2090	2247	4293	4326	4139	3131	4127	Dyrk2	3192.01	2155	3622	3799	1.048	0.067	0.809063	0.946891	1.661	0.732	0.00866903	0.0256952	#N/A
FBgn0016970	l(2)k10201	132	111	134	352	231	290	276	246	230	193	228	181	230	202	192	241	217	188	l(2)k10201	207.81	201	208	215	1.032	0.046	0.794139	0.942843	1.044	0.061	0.737474	0.797819	#N/A
FBgn0016974	swaPsi	17	0	0	16	44	181	0	0	0	25	0	0	10	39	120	0	0	0	swaPsi	21.48	8	56	0	0.197	-2.345	0.0107662	0.0700296	2.697	1.431	0.119666	0.197504	#N/A
FBgn0016975	stnB	0	0	0	0	0	0	0	0	0	0	0	0	0	0	0	0	0	0	stnB	0	0	0	0	NA	NA	NA	NA	NA	NA	NA	NA	#N/A
FBgn0016976	stnA	0	0	0	0	0	0	0	0	0	0	0	0	0	0	0	0	0	0	stnA	0	0	0	0	NA	NA	NA	NA	NA	NA	NA	NA	#N/A
FBgn0016977	spen	2968	1199	4426	8151	9668	14715	5331	9490	9665	4329	2465	5964	5328	8469	9717	4653	8353	7881	spen	6351.07	4253	7838	6962	0.892	-0.164	0.650537	0.87098	1.798	0.847	0.0196084	0.0500331	#N/A
FBgn0016978	snRNP-U1-70K	1474	881	1765	2512	1996	2744	1814	1868	2122	2150	1811	2378	1642	1749	1812	1583	1644	1730	snRNP-U1-70K	1833.33	2113	1734	1652	0.953	-0.069	0.55126	0.813849	0.82	-0.286	0.0142753	0.038517	#N/A
FBgn0016983	smid	2639	2227	3341	7180	5459	7222	6021	5772	5822	3849	4579	4502	4694	4782	4769	5256	5080	4747	smid	4695.3	4310	4748	5028	1.059	0.082	0.335514	0.649106	1.102	0.14	0.10419	0.178922	#N/A
FBgn0016984	sktl	3047	2529	5753	6483	5950	7387	6551	5954	7503	4444	5200	7752	4238	5212	4878	5718	5240	6118	sktl	5422.29	5799	4776	5692	1.189	0.25	0.236193	0.537627	0.826	-0.276	0.190374	0.281042	#N/A
FBgn0017414	cag	663	454	741	1715	996	1288	1809	1382	1384	967	933	998	1121	873	851	1579	1216	1128	cag	1074.11	966	948	1308	1.375	0.46	0.00892532	0.0629144	0.981	-0.027	0.877552	0.907812	#N/A
FBgn0017418	ari-1	1289	772	1791	3707	2980	3932	3304	3188	3484	1880	1587	2413	2423	2611	2597	2884	2806	2841	ari-1	2449.08	1960	2544	2844	1.117	0.16	0.293736	0.602838	1.293	0.371	0.0155298	0.0414104	#N/A
FBgn0017424	asRNA:CR11538	72	63	30	0	2	1	2	0	11	105	130	40	0	2	1	2	0	9	asRNA:CR11538	32.01	92	1	4	2.082	1.058	0.224493	0.520597	0.044	-4.508	1.61923e-07	1.48833e-06	#N/A
FBgn0017429	CG5989	637	794	493	1452	1028	1340	1105	1183	1081	929	1633	664	949	901	885	965	1041	881	CG5989	983.08	1075	912	962	1.054	0.076	0.800333	0.943025	0.853	-0.23	0.446436	0.542943	#N/A
FBgn0017430	Nelf-E	337	226	336	696	460	640	516	476	530	492	465	453	455	403	423	450	419	432	Nelf-E	443.45	470	427	434	1.015	0.021	0.82896	0.950422	0.91	-0.136	0.190564	0.281246	#N/A
FBgn0017448	CG2187	212	6	0	1	6	10	3	240	116	309	12	0	1	5	7	3	211	95	CG2187	71.39	107	4	103	3.366	1.751	0.0590854	0.21685	0.29	-1.786	0.0542035	0.10954	#N/A
FBgn0017456	Ubc84D	16	0	0	16	42	213	18	11	5	23	0	0	10	37	141	16	10	4	Ubc84D	26.75	8	63	10	0.33	-1.599	0.0814935	0.271878	3.349	1.744	0.0578265	0.115126	#N/A
FBgn0017457	U2af38	786	626	910	1663	921	1350	1290	1209	1185	1146	1287	1226	1087	807	891	1126	1064	966	U2af38	1066.83	1220	928	1052	1.131	0.178	0.204149	0.493551	0.763	-0.39	0.00589326	0.0187181	#N/A
FBgn0017482	T3dh	682	700	576	651	520	662	431	349	542	995	1439	776	426	456	437	376	307	442	T3dh	628.18	1070	440	375	0.857	-0.223	0.377552	0.688826	0.418	-1.258	6.12132e-07	5.09513e-06	#N/A
FBgn0017545	RpS3A	68645	62162	65766	168687	99377	124372	103934	98076	97950	100120	127808	88616	110274	87057	82131	90720	86322	79866	RpS3A	94768.3	105515	93154	85636	0.92	-0.12	0.482483	0.772423	0.884	-0.178	0.298521	0.395178	#N/A
FBgn0017550	Rga	2120	1455	2623	4656	3903	5486	3652	3607	4440	3092	2992	3534	3044	3419	3623	3188	3175	3620	Rga	3298.48	3206	3362	3328	0.99	-0.015	0.895787	0.971673	1.048	0.067	0.548229	0.637619	#N/A
FBgn0017551	Rca1	285	136	277	499	395	563	370	328	424	416	280	373	326	346	372	323	289	346	Rca1	341.1	356	348	319	0.918	-0.124	0.482461	0.772423	0.973	-0.04	0.823352	0.867449	#N/A
FBgn0017556	Prosalpha4T2	16	0	0	19	64	308	0	2	0	23	0	0	12	56	203	0	2	0	Prosalpha4T2	33	8	90	1	0.18	-2.477	0.00723505	0.0557012	3.494	1.805	0.0502391	0.103388	#N/A
FBgn0017558	Pdk	2543	2339	3298	5009	4495	5296	3960	3319	4317	3709	4809	4444	3274	3938	3497	3457	2921	3520	Pdk	3729.92	4321	3570	3299	0.925	-0.113	0.414989	0.720591	0.827	-0.274	0.0485556	0.100984	#N/A
FBgn0017561	Ork1	6	29	0	1	0	7	0	0	4	9	60	0	1	0	5	0	0	3	Ork1	8.55	23	2	1	0.927	-0.11	0.90077	0.973255	0.386	-1.373	0.120222	0.19822	#N/A
FBgn0017566	ND-75	3976	3098	3915	6084	5305	7138	5395	5250	5171	5799	6370	5275	3977	4647	4714	4709	4621	4216	ND-75	4925.38	5815	4446	4515	1.016	0.022	0.838641	0.953165	0.766	-0.385	0.000455333	0.00206343	#N/A
FBgn0017567	ND-23	1174	1267	1152	2258	1429	1826	1657	1568	1663	1712	2605	1552	1476	1252	1206	1446	1380	1356	ND-23	1553.97	1956	1311	1394	1.062	0.087	0.674357	0.882837	0.674	-0.568	0.00624459	0.0195973	#N/A
FBgn0017572	Mo25	4498	3333	5750	18531	12694	16062	18479	15162	15793	6560	6853	7748	12114	11120	10607	16130	13345	12877	Mo25	10817.1	7054	11280	14117	1.25	0.322	0.0072979	0.0558392	1.596	0.674	2.24662e-08	2.35212e-07	#N/A
FBgn0017577	Mcm5	577	479	488	1054	724	754	623	913	787	842	985	658	689	634	498	544	804	642	Mcm5	699.36	828	607	663	1.091	0.125	0.585863	0.837053	0.738	-0.439	0.0574248	0.114507	#N/A
FBgn0017578	Max	551	427	551	1534	921	1241	1342	1116	1145	804	878	742	1003	807	820	1171	982	934	Max	904.49	808	877	1029	1.172	0.229	0.120308	0.352665	1.086	0.119	0.428468	0.525986	#N/A
FBgn0017579	RpL14	43655	39304	40950	84079	49300	59914	46757	51311	48919	63672	80811	55178	54964	43188	39565	40813	45162	39887	RpL14	51471.1	66554	45906	41954	0.915	-0.129	0.473385	0.767162	0.692	-0.531	0.00310053	0.0108437	#N/A
FBgn0017581	Lk6	6908	4569	8605	28992	24581	32972	21761	21106	21948	10075	9394	11595	18953	21534	21774	18994	18577	17896	Lk6	16532.3	10355	20754	18489	0.891	-0.166	0.101245	0.31307	1.999	1	8.98228e-23	3.66052e-21	#N/A
FBgn0017590	klg	0	0	2	5	2	1	2	0	0	0	0	3	3	2	1	2	0	0	klg	1.12	1	2	1	0.653	-0.615	0.491091	NA	1.32	0.4	0.651159	NA	#N/A
FBgn0019624	COX5A	7193	7397	5722	12257	6762	8353	9046	9049	8231	10491	15209	7710	8013	5924	5516	7896	7965	6711	COX5A	8381.56	11137	6484	7524	1.157	0.21	0.413731	0.719835	0.589	-0.765	0.0029618	0.0104162	#N/A
FBgn0019637	Atu	1136	860	1572	2318	1811	2272	1705	1758	1880	1657	1768	2118	1515	1586	1500	1488	1547	1533	Atu	1634.88	1848	1534	1523	0.993	-0.01	0.922656	0.978327	0.83	-0.269	0.0117588	0.0328819	#N/A
FBgn0019643	speck	227	282	215	129	126	103	111	137	115	331	580	290	84	110	68	97	121	94	speck	197.17	400	87	104	1.18	0.239	0.481413	0.771762	0.23	-2.118	2.79089e-10	3.7687e-09	#N/A
FBgn0019644	ATPsynB	7278	7499	6177	11625	7120	9187	8681	8322	8008	10615	15418	8323	7599	6237	6067	7577	7325	6529	ATPsynB	8410.19	11452	6634	7144	1.076	0.105	0.639453	0.864618	0.584	-0.776	0.000545966	0.00242015	#N/A
FBgn0019650	toy	3	6	12	10	0	2	4	4	6	4	12	16	7	0	1	3	4	5	toy	5.85	11	3	4	1.3	0.379	0.656615	0.873989	0.371	-1.43	0.0928534	0.164446	#N/A
FBgn0019660	lncRNA:roX2	124	38	154	232	106	227	298	199	219	181	78	208	152	93	150	260	175	179	lncRNA:roX2	163.86	156	132	205	1.521	0.605	0.128495	0.368128	0.849	-0.236	0.557815	0.646149	#N/A
FBgn0019661	lncRNA:roX1	5463	1652	5298	5066	3860	7477	4802	3477	4509	7968	3397	7139	3312	3381	4938	4191	3060	3677	lncRNA:roX1	4562.48	6168	3877	3643	0.941	-0.087	0.78388	0.937884	0.637	-0.65	0.0409263	0.0887699	#N/A
FBgn0019662	qm	1758	973	2356	6677	5103	7750	5196	4584	5513	2564	2001	3175	4365	4470	5118	4535	4035	4495	qm	3861.94	2580	4651	4355	0.937	-0.094	0.587638	0.838219	1.792	0.841	1.37506e-06	1.07012e-05	#N/A
FBgn0019686	lok	237	179	306	560	313	443	292	343	319	346	368	412	366	274	293	255	302	260	lok	319.52	375	311	272	0.875	-0.192	0.262131	0.567808	0.83	-0.268	0.121722	0.199814	#N/A
FBgn0019809	gcm2	0	6	4	0	1	0	0	0	0	0	12	5	0	1	0	0	0	0	gcm2	2.07	6	0	0	0.915	-0.128	0.873398	NA	0.45	-1.152	0.151993	NA	#N/A
FBgn0019828	dj	45	0	0	81	203	804	0	1	0	66	0	0	53	178	531	0	1	0	dj	92.03	22	254	0	0.143	-2.803	0.00245827	0.0291955	3.77	1.914	0.0386166	0.0848774	#N/A
FBgn0019830	colt	1553	1708	1291	2117	1397	1890	1736	1437	1518	2265	3512	1740	1384	1224	1248	1515	1265	1238	colt	1710	2506	1285	1339	1.041	0.058	0.816897	0.949606	0.52	-0.944	0.000171447	0.000871803	#N/A
FBgn0019886	Letm1	1819	1460	3173	6204	7264	8917	5239	4566	6043	2653	3002	4275	4056	6363	5888	4573	4019	4927	Letm1	4417.45	3310	5436	4506	0.832	-0.266	0.254935	0.558702	1.629	0.704	0.00265563	0.00951009	#N/A
FBgn0019890	Smg5	2251	1712	2997	7888	7256	10513	6550	6369	7210	3283	3520	4038	5157	6356	6942	5717	5606	5879	Smg5	5166.52	3614	6152	5734	0.932	-0.101	0.453594	0.751422	1.697	0.763	1.73424e-08	1.84284e-07	#N/A
FBgn0019925	Surf4	4315	5151	4122	6448	4696	5864	4963	4365	5575	6294	10591	5554	4215	4114	3872	4332	3842	4546	Surf4	5262.16	7480	4067	4240	1.042	0.059	0.8019	0.943025	0.549	-0.864	0.000241124	0.00117489	#N/A
FBgn0019928	Ser8	1	0	3	6	13	10	10	6	7	1	0	4	4	11	7	9	5	6	Ser8	5.24	2	7	7	0.922	-0.117	0.871866	0.965062	2.533	1.341	0.0914619	0.162666	#N/A
FBgn0019929	Ser7	9	2	0	20	26	65	11	3	52	13	4	0	13	23	43	10	3	42	Ser7	16.74	6	26	18	0.775	-0.368	0.674209	0.882745	2.617	1.388	0.115585	0.192621	#N/A
FBgn0019932	SamDC	979	605	693	1400	902	1124	1211	1100	1068	1428	1244	934	915	790	742	1057	968	871	SamDC	994.36	1202	816	965	1.181	0.24	0.197968	0.484273	0.682	-0.552	0.00317825	0.0110781	#N/A
FBgn0019936	RpS20	32102	29430	32377	58651	37225	43878	32739	35347	37737	46821	60509	43626	38341	32610	28976	28577	31111	30770	RpS20	37926.8	50319	33309	30153	0.906	-0.143	0.364768	0.678151	0.664	-0.591	0.000173486	0.000881777	#N/A
FBgn0019938	RpI1	864	665	958	1985	1383	2117	1000	1548	1352	1260	1367	1291	1298	1212	1398	873	1362	1102	RpI1	1240.36	1306	1303	1112	0.855	-0.226	0.190029	0.471238	0.998	-0.003	0.984737	0.988401	#N/A
FBgn0019940	Rh6	0	0	0	2	1	2	0	0	0	0	0	0	1	1	1	0	0	0	Rh6	0.39	0	1	0	0.523	-0.934	0.210505	NA	1.824	0.867	0.22748	NA	Rh6
FBgn0019947	Psn	2727	1915	3386	7000	5370	6876	5307	4785	5645	3977	3937	4562	4576	4704	4541	4632	4212	4603	Psn	4416.09	4159	4607	4482	0.973	-0.039	0.624938	0.858676	1.107	0.146	0.0725994	0.136349	#N/A
FBgn0019948	Phm	3767	3100	3879	8075	5522	6577	6592	5705	6399	5494	6374	5227	5279	4837	4343	5754	5021	5218	Phm	5283	5698	4820	5331	1.106	0.145	0.219231	0.513737	0.847	-0.24	0.0424467	0.0911978	#N/A
FBgn0019949	Cdk9	479	425	688	1972	1269	1665	1295	1137	1261	699	874	927	1289	1112	1100	1130	1001	1028	Cdk9	1017.68	833	1167	1053	0.903	-0.147	0.288981	0.597699	1.399	0.484	0.000640064	0.00278087	#N/A
FBgn0019952	Orct	4995	6977	5348	7680	7214	9149	4681	3672	6294	7285	14345	7206	5021	6320	6042	4086	3232	5132	Orct	6518.69	9612	5794	4150	0.723	-0.469	0.114862	0.3411	0.611	-0.711	0.016749	0.0440694	#N/A
FBgn0019957	ND-42	2845	2945	2882	5977	4107	5180	4494	4136	4325	4149	6055	3883	3907	3598	3421	3923	3640	3526	ND-42	4011.47	4696	3642	3696	1.015	0.021	0.90494	0.974088	0.778	-0.362	0.0415959	0.0898228	#N/A
FBgn0019960	Mitofilin	2936	2191	2968	5396	4462	5905	4334	4218	4264	4282	4505	3999	3527	3909	3899	3783	3713	3477	Mitofilin	3899.36	4262	3778	3658	0.968	-0.047	0.549006	0.813026	0.887	-0.173	0.0283544	0.0671224	#N/A
FBgn0019968	Khc-73	2615	2295	3099	28297	23565	39514	27317	26255	25444	3814	4719	4176	18498	20644	26094	23844	23109	20746	Khc-73	16182.5	4236	21745	22566	1.037	0.053	0.727361	0.908578	5.077	2.344	5.83285e-53	1.27537e-50	#N/A
FBgn0019972	Drice	1854	1198	2277	4401	3223	3902	2968	2385	3152	2704	2463	3068	2877	2823	2577	2591	2099	2570	Drice	2641.39	2745	2759	2420	0.878	-0.188	0.140573	0.389458	1.004	0.006	0.961768	0.970302	#N/A
FBgn0019982	Gs1l	285	371	334	918	481	586	672	715	598	416	763	450	600	421	387	587	629	488	Gs1l	526.72	543	469	568	1.203	0.267	0.358238	0.67214	0.87	-0.2	0.49292	0.587515	#N/A
FBgn0019985	mGluR	3	1	10	63	45	61	37	35	17	4	2	13	41	39	40	32	31	14	mGluR	24.2	6	40	26	0.661	-0.598	0.268743	0.57501	4.618	2.207	0.000237797	0.00116091	mGluR
FBgn0019990	Gcn2	576	499	1063	2046	1884	2598	1863	2118	2078	840	1026	1432	1338	1650	1716	1626	1864	1694	Gcn2	1465.18	1099	1568	1728	1.101	0.139	0.511024	0.788957	1.418	0.504	0.0177455	0.0461392	#N/A
FBgn0020018	Ppox	665	598	767	1291	887	1467	1220	1003	1038	970	1230	1033	844	777	969	1065	883	846	Ppox	957.41	1078	863	931	1.078	0.108	0.489085	0.7766	0.804	-0.315	0.0453131	0.0958581	#N/A
FBgn0020224	Cbl	869	676	1303	2212	1836	2370	1726	1536	1877	1267	1390	1756	1446	1608	1565	1507	1352	1530	Cbl	1491.28	1471	1540	1463	0.951	-0.073	0.604657	0.847723	1.045	0.064	0.652445	0.725802	#N/A
FBgn0020235	ATPsyngamma	8428	9044	7430	14208	9182	11029	10145	9806	9731	12292	18595	10012	9288	8044	7283	8855	8631	7934	ATPsyngamma	10103.8	13633	8205	8473	1.032	0.046	0.838735	0.953165	0.607	-0.721	0.00133339	0.00524591	#N/A
FBgn0020236	ATPCL	5580	7587	4355	12259	10445	13516	10469	11414	10071	8139	15599	5868	8014	9150	8926	9138	10046	8212	ATPCL	9232.36	9869	8697	9132	1.049	0.068	0.827921	0.950422	0.885	-0.177	0.574323	0.660002	#N/A
FBgn0020238	14-3-3epsilon	31742	17368	33473	131813	90616	106723	121154	106740	105796	46296	35709	45103	86168	79383	70476	105751	93948	86263	14-3-3epsilon	72122.1	42369	78676	95321	1.21	0.275	0.0508305	0.194332	1.85	0.888	3.08994e-10	4.1284e-09	#N/A
FBgn0020248	stet	18	17	24	37	33	43	11	19	11	26	35	32	24	29	28	10	17	9	stet	23.37	31	27	12	0.453	-1.142	0.00523794	0.0464889	0.882	-0.181	0.64844	0.722325	#N/A
FBgn0020249	stck	3293	2661	4075	19683	11326	13962	14367	12879	12926	4803	5471	5491	12867	9922	9220	12540	11336	10539	stck	9132.17	5255	10670	11472	1.075	0.104	0.485418	0.77419	2.021	1.015	1.07306e-11	1.71358e-10	#N/A
FBgn0020251	sfl	1433	1355	1947	10699	7696	14863	10917	11099	10494	2090	2786	2623	6994	6742	9815	9529	9769	8557	sfl	6545	2500	7850	9285	1.181	0.24	0.186066	0.464551	3.106	1.635	2.94013e-19	9.47006e-18	#N/A
FBgn0020255	Ran	15122	10536	13980	34268	20610	25596	27225	23721	23598	22056	21663	18837	22402	18055	16903	23764	20878	19241	Ran	20422	20852	19120	21294	1.113	0.154	0.277353	0.585717	0.917	-0.124	0.382332	0.48045	#N/A
FBgn0020257	Ppa	891	361	1175	1184	1128	996	624	593	942	1300	742	1583	774	988	658	545	522	768	Ppa	875.51	1208	807	612	0.765	-0.387	0.214061	0.507695	0.675	-0.568	0.0683398	0.130313	#N/A
FBgn0020258	ppk	0	0	0	0	0	1	0	0	0	0	0	0	0	0	1	0	0	0	ppk	0.07	0	0	0	0.753	-0.409	0.496331	NA	1.24	0.31	0.606048	NA	#N/A
FBgn0020261	pcm	940	584	1320	2680	2394	3684	1908	2393	2408	1371	1201	1779	1752	2097	2433	1665	2106	1963	pcm	1818.6	1450	2094	1911	0.914	-0.13	0.509053	0.787586	1.436	0.523	0.00826389	0.024746	#N/A
FBgn0020269	mspo	284	120	261	455	361	445	194	192	340	414	247	352	297	316	294	169	169	277	mspo	281.75	338	302	205	0.685	-0.546	0.0502229	0.192527	0.896	-0.158	0.571368	0.657869	#N/A
FBgn0020270	mre11	460	314	519	967	741	874	625	544	570	671	646	699	632	649	577	546	479	465	mre11	595.93	672	619	497	0.802	-0.318	0.00293122	0.0321488	0.92	-0.12	0.27134	0.367803	#N/A
FBgn0020272	mst	617	462	571	2342	1541	2020	2221	2079	1847	900	950	769	1531	1350	1334	1939	1830	1506	mst	1345.4	873	1405	1758	1.249	0.321	0.0219261	0.108212	1.607	0.685	1.81872e-06	1.38296e-05	#N/A
FBgn0020277	lush	32	20	42	190	123	146	83	77	107	47	41	57	124	108	96	72	68	87	lush	77.8	48	109	76	0.697	-0.52	0.0294374	0.132741	2.213	1.146	1.61493e-05	0.000103622	#N/A
FBgn0020278	loco	3294	2623	4645	9803	8107	10393	9217	9317	9765	4804	5393	6259	6408	7102	6863	8045	8200	7962	loco	6781.95	5485	6791	8069	1.188	0.248	0.0205994	0.103957	1.237	0.307	0.00441766	0.0146312	#N/A
FBgn0020279	lig	10429	4864	13923	31414	28084	39545	25675	26959	28127	15211	10001	18761	20536	24602	26114	22411	23728	22934	lig	20477.5	14658	23751	23024	0.97	-0.044	0.840159	0.953836	1.609	0.686	0.00174157	0.00661819	#N/A
FBgn0020280	laf	25	0	0	11	58	211	0	0	0	36	0	0	7	51	139	0	0	0	laf	25.98	12	66	0	0.237	-2.077	0.0227816	0.111028	2.301	1.202	0.187309	0.27792	#N/A
FBgn0020294	ko	275	228	214	245	257	467	45	59	89	401	469	288	160	225	308	39	52	73	ko	223.97	386	231	55	0.25	-1.998	1.93614e-08	2.77886e-06	0.611	-0.711	0.0402871	0.0877181	#N/A
FBgn0020299	stumps	65	38	170	42	69	115	86	77	74	95	78	229	27	60	76	75	68	60	stumps	85.45	134	54	68	1.218	0.285	0.577006	0.830976	0.437	-1.194	0.0193805	0.0495851	#N/A
FBgn0020300	geko	113	120	23	46	85	322	4	8	17	165	247	31	30	74	213	3	7	14	geko	87.12	148	106	8	0.143	-2.806	0.000205492	0.00566702	0.763	-0.39	0.601437	0.68279	#N/A
FBgn0020304	drongo	3902	2999	5050	38335	29035	43530	40827	37982	34087	5691	6166	6805	25060	25436	28746	35636	33430	27794	drongo	21640.4	6221	26414	32287	1.221	0.288	0.020997	0.105309	4.218	2.076	1.91873e-61	6.23314e-59	#N/A
FBgn0020305	dbe	598	501	544	932	524	795	672	689	686	872	1030	733	609	459	525	587	606	559	dbe	664.55	878	531	584	1.098	0.135	0.429312	0.733035	0.609	-0.715	2.93827e-05	0.000178699	#N/A
FBgn0020306	dom	4398	2669	6184	10897	10298	15560	6164	9835	9364	6415	5488	8333	7124	9021	10275	5380	8656	7635	dom	7591.87	6745	8807	7224	0.823	-0.281	0.238362	0.5402	1.3	0.378	0.112886	0.189841	#N/A
FBgn0020307	dve	5	13	7	15	6	13	10	17	9	7	27	9	10	5	9	9	15	7	dve	10.9	14	8	10	1.253	0.326	0.610526	0.850856	0.613	-0.706	0.27759	0.374057	#N/A
FBgn0020309	crol	3390	1741	4701	8823	8623	10946	7465	9035	9619	4944	3580	6334	5768	7554	7228	6516	7952	7843	crol	6413.3	4953	6850	7437	1.084	0.117	0.593772	0.840956	1.376	0.461	0.0359829	0.0806159	#N/A
FBgn0020312	Tmtc3	691	467	942	2039	1543	2010	1673	1627	1743	1008	960	1269	1333	1352	1327	1460	1432	1421	Tmtc3	1284.76	1079	1337	1438	1.075	0.104	0.362983	0.676765	1.235	0.305	0.00934654	0.0272767	#N/A
FBgn0020369	Rpt6	5573	3920	5866	13231	9621	11763	11840	9736	10880	8128	8060	7904	8649	8428	7768	10335	8569	8871	Rpt6	8523.65	8031	8282	9258	1.118	0.16	0.0764612	0.261699	1.031	0.044	0.62617	0.703443	#N/A
FBgn0020370	TppII	3553	3124	4893	9309	8382	11635	7493	7493	8640	5182	6423	6593	6085	7343	7683	6540	6595	7045	TppII	6610.02	6066	7037	6727	0.956	-0.065	0.624548	0.858451	1.159	0.213	0.107689	0.183599	#N/A
FBgn0020371	Tim17b2	29	0	0	34	96	384	0	1	0	42	0	0	22	84	254	0	1	0	Tim17b2	44.79	14	120	0	0.167	-2.585	0.00517809	0.0462198	3.16	1.66	0.072599	0.136349	#N/A
FBgn0020372	TM4SF	418	140	258	77	88	92	88	77	117	610	288	348	50	77	61	77	68	95	TM4SF	185.92	415	63	80	1.267	0.341	0.335753	0.649346	0.161	-2.633	4.60686e-14	9.50635e-13	#N/A
FBgn0020376	Sr-CIII	337	333	209	3942	2201	2441	3930	4325	3495	492	685	282	2577	1928	1612	3430	3807	2850	Sr-CIII	1962.4	486	2039	3362	1.625	0.7	0.0269877	0.125143	4.022	2.008	3.27757e-10	4.35859e-09	#N/A
FBgn0020377	Sr-CII	7	3	7	4	1	24	3	1	0	10	6	9	3	1	16	3	1	0	Sr-CII	5.41	8	7	1	0.375	-1.416	0.113553	0.339111	0.829	-0.271	0.760381	0.816541	#N/A
FBgn0020378	Sp1	5	0	11	1	2	1	0	2	0	7	0	15	1	2	1	0	2	0	Sp1	2.99	7	1	1	0.845	-0.244	0.792589	0.94206	0.347	-1.525	0.100066	0.173808	#N/A
FBgn0020379	Rfx	143	97	209	348	318	548	224	288	277	209	199	282	227	279	362	196	253	226	Rfx	248.05	230	289	225	0.781	-0.357	0.151471	0.408401	1.25	0.322	0.203102	0.29519	#N/A
FBgn0020381	Dredd	699	444	883	2293	1437	2315	1519	1657	1881	1020	913	1190	1499	1259	1529	1326	1458	1534	Dredd	1302.98	1041	1429	1439	1.007	0.01	0.94272	0.984996	1.368	0.453	0.00129724	0.0051285	#N/A
FBgn0020385	pug	2582	6224	2044	724	636	956	542	524	826	3766	12797	2754	473	557	631	473	461	673	pug	2509.61	6439	554	536	0.97	-0.044	0.927926	0.980474	0.102	-3.287	1.00923e-11	1.61847e-10	#N/A
FBgn0020386	Pdk1	1348	907	1476	2766	2611	4067	2387	2573	2370	1966	1865	1989	1808	2287	2686	2084	2265	1932	Pdk1	2097.95	1940	2260	2094	0.927	-0.11	0.483583	0.772544	1.164	0.219	0.165801	0.253484	#N/A
FBgn0020388	Gcn5	955	666	1176	1909	1592	2088	1813	1650	1767	1393	1369	1585	1248	1395	1379	1583	1452	1441	Gcn5	1427.09	1449	1341	1492	1.113	0.154	0.103698	0.319092	0.924	-0.114	0.236999	0.331612	#N/A
FBgn0020389	Papss	2710	1600	4231	5775	4642	8011	2553	2637	3921	3953	3290	5701	3775	4067	5290	2228	2321	3197	Papss	3757.97	4315	4377	2582	0.596	-0.747	0.00298082	0.0324635	1.014	0.02	0.93625	0.952161	#N/A
FBgn0020391	Nrk	108	71	161	190	195	243	129	187	216	158	146	217	124	171	160	113	165	176	Nrk	158.81	174	152	151	0.997	-0.005	0.98616	0.996325	0.874	-0.195	0.485623	0.580787	Nrk
FBgn0020392	Nmt	2318	1945	3197	5842	4186	5267	4258	3770	4231	3381	3999	4308	3819	3667	3478	3717	3318	3450	Nmt	3681.84	3896	3655	3495	0.956	-0.064	0.555841	0.816379	0.938	-0.092	0.402609	0.501002	#N/A
FBgn0020399	Mst89B	30	0	0	38	81	311	4	5	2	44	0	0	25	71	205	3	4	2	Mst89B	39.38	15	100	3	0.163	-2.619	0.00447213	0.0420232	3.281	1.714	0.0627987	0.122243	#N/A
FBgn0020407	asun	233	175	333	602	557	655	525	533	524	340	360	449	394	488	433	458	469	427	asun	424.11	383	438	451	1.032	0.045	0.768895	0.930464	1.139	0.188	0.234683	0.329141	#N/A
FBgn0020412	JIL-1	1453	928	2017	4048	3804	5282	3524	3506	4198	2119	1908	2718	2646	3332	3488	3076	3086	3423	JIL-1	2866.28	2248	3155	3195	1.012	0.018	0.915895	0.97687	1.398	0.484	0.00441315	0.0146205	#N/A
FBgn0020414	Idgf3	9360	9169	6607	16823	12805	14918	11928	10017	9050	13652	18852	8903	10997	11218	9851	10412	8817	7379	Idgf3	11120	13802	10689	8869	0.833	-0.264	0.311968	0.624375	0.779	-0.361	0.166289	0.254024	#N/A
FBgn0020415	Idgf2	6429	7795	3408	31278	21222	21953	27026	26341	20220	9377	16027	4592	20447	18591	14497	23590	23184	16487	Idgf2	16310.2	9999	17845	21087	1.173	0.23	0.546926	0.811996	1.739	0.799	0.0367379	0.0818077	#N/A
FBgn0020416	Idgf1	2611	2682	2303	17504	10750	15367	14490	11816	11853	3808	5514	3103	11443	9417	10148	12648	10400	9665	Idgf1	8460.66	4142	10336	10904	1.054	0.076	0.730559	0.910496	2.464	1.301	4.15456e-09	4.78596e-08	#N/A
FBgn0020429	GluRIIB	2	0	2	2	3	4	3	3	4	3	0	3	1	3	3	3	3	3	GluRIIB	2.3	2	2	3	1.219	0.286	0.726369	NA	1.049	0.069	0.936038	NA	GluRIIB
FBgn0020440	Fak	1084	693	1458	3606	2791	4580	2826	2983	3448	1581	1425	1965	2357	2445	3024	2467	2626	2811	Fak	2300.1	1657	2609	2635	1.01	0.014	0.930254	0.981218	1.568	0.649	5.10753e-05	0.000295865	#N/A
FBgn0020443	eRF3	7230	5941	8246	13900	10862	13566	10411	10220	10820	10545	12215	11111	9087	9515	8959	9087	8995	8822	eRF3	9815.19	11290	9187	8968	0.976	-0.035	0.610597	0.850856	0.814	-0.297	1.3595e-05	8.83288e-05	#N/A
FBgn0020445	E23	1045	1058	3047	2280	2684	2913	1848	1677	3014	1524	2175	4106	1490	2351	1924	1613	1476	2458	E23	2124.13	2602	1922	1849	0.964	-0.053	0.885962	0.969671	0.748	-0.419	0.259666	0.355368	#N/A
FBgn0020493	Dad	154	71	126	422	338	514	468	462	451	225	146	170	276	296	339	409	407	368	Dad	292.74	180	304	395	1.294	0.372	0.0412139	0.167537	1.667	0.737	0.000144698	0.000749185	#N/A
FBgn0020496	CtBP	5591	2380	5879	13387	10490	13599	11528	10179	11796	8155	4893	7922	8751	9190	8980	10062	8959	9618	CtBP	8503.39	6990	8974	9546	1.063	0.088	0.642288	0.865711	1.28	0.356	0.0614715	0.120381	#N/A
FBgn0020497	emb	3682	2100	4059	9824	8178	10464	7320	8185	8857	5370	4318	5469	6422	7164	6910	6389	7204	7222	emb	6274.32	5052	6832	6938	1.016	0.022	0.847001	0.956871	1.35	0.433	0.000192255	0.000964241	#N/A
FBgn0020503	CLIP-190	1004	775	1009	3382	2916	5132	2520	2860	2969	1464	1593	1360	2211	2555	3389	2200	2517	2421	CLIP-190	2189.94	1472	2718	2379	0.876	-0.191	0.269805	0.576091	1.837	0.877	4.65166e-07	3.95582e-06	#N/A
FBgn0020506	Amyrel	0	7	22	2	3	69	2	3	5	0	14	30	1	3	46	2	3	4	Amyrel	11.33	15	17	3	0.407	-1.297	0.159625	0.422274	1.079	0.109	0.905799	0.929255	#N/A
FBgn0020508	Ag5r2	97	285	296	30	42	1849	817	224	1439	141	586	399	20	37	1221	713	197	1173	Ag5r2	498.59	375	426	694	1.403	0.489	0.57047	0.828018	1.088	0.122	0.887237	0.915084	#N/A
FBgn0020509	Acp62F	0	0	0	0	0	0	0	0	0	0	0	0	0	0	0	0	0	0	Acp62F	0	0	0	0	NA	NA	NA	NA	NA	NA	NA	NA	#N/A
FBgn0020510	Abi	2174	1442	2848	14093	9809	12326	10892	11299	10511	3171	2965	3838	9213	8593	8140	9507	9945	8570	Abi	7104.58	3325	8649	9341	1.08	0.111	0.359608	0.673821	2.589	1.372	1.96805e-29	1.20305e-27	#N/A
FBgn0020513	Paics	8383	14923	5023	5657	4101	6334	4179	3194	4375	12227	30682	6768	3698	3593	4183	3648	2811	3567	Paics	7908.56	16559	3825	3342	0.881	-0.183	0.675092	0.883495	0.251	-1.992	4.88736e-06	3.47308e-05	#N/A
FBgn0020518	snoRNA:Me28S-G764	3	1	1	3	5	9	2	4	3	4	2	1	2	4	6	2	4	2	snoRNA:Me28S-G764	3.09	2	4	3	0.7	-0.514	0.515251	0.791677	1.4	0.486	0.553385	0.641908	#N/A
FBgn0020521	pio	285	50	332	17	4	57	2	6	2	416	103	447	11	4	38	2	5	2	pio	114.08	322	18	3	0.288	-1.797	0.0181293	0.0958733	0.089	-3.489	2.10142e-06	1.57919e-05	#N/A
FBgn0020545	kraken	769	512	551	1711	1222	1633	1351	1269	1157	1122	1053	742	1119	1071	1078	1179	1117	943	kraken	1047.08	972	1089	1080	0.991	-0.012	0.943895	0.98559	1.12	0.164	0.359058	0.456757	#N/A
FBgn0020546	lncRNA:iab4	0	0	0	2	1	0	0	0	0	0	0	0	1	1	0	0	0	0	lncRNA:iab4	0.24	0	1	0	0.626	-0.676	0.312952	NA	1.541	0.624	0.332419	NA	#N/A
FBgn0020556	lncRNA:bxd	3	0	0	0	0	1	0	0	0	4	0	0	0	0	1	0	0	0	lncRNA:bxd	0.56	1	0	0	0.899	-0.154	0.824803	NA	0.679	-0.56	0.420274	NA	#N/A
FBgn0020616	SA	627	438	860	2208	1679	2152	1467	1564	1653	914	901	1159	1443	1471	1421	1280	1377	1348	SA	1257.12	991	1445	1335	0.924	-0.114	0.313469	0.625436	1.452	0.538	3.40316e-06	2.48038e-05	#N/A
FBgn0020617	Rx	0	0	0	0	4	1	0	0	0	0	0	0	0	4	1	0	0	0	Rx	0.46	0	2	0	0.578	-0.792	0.25578	NA	1.68	0.749	0.268137	NA	#N/A
FBgn0020618	Rack1	71033	61437	73927	135892	91868	111740	98228	90427	101907	103603	126317	99613	88835	80479	73789	85740	79590	83092	Rack1	91228.8	109844	81034	82807	1.022	0.031	0.792261	0.941923	0.739	-0.437	0.000214338	0.00105773	#N/A
FBgn0020620	RN-tre	2348	1770	3098	13178	9144	13039	9899	9006	9338	3425	3639	4174	8615	8010	8611	8640	7927	7614	RN-tre	6739.44	3746	8412	8060	0.958	-0.062	0.525935	0.79816	2.24	1.163	2.11408e-32	1.56085e-30	#N/A
FBgn0020621	Pkn	1295	690	2008	3220	3062	4532	2499	2512	3189	1889	1419	2706	2105	2682	2993	2181	2211	2600	Pkn	2309.53	2005	2593	2331	0.901	-0.151	0.543652	0.809815	1.287	0.364	0.144725	0.228196	#N/A
FBgn0020622	Pi3K21B	1149	541	1496	2591	2135	2654	1848	1904	2245	1676	1112	2016	1694	1870	1753	1613	1676	1831	Pi3K21B	1693.34	1601	1772	1707	0.963	-0.054	0.796522	0.942895	1.104	0.142	0.495961	0.590355	#N/A
FBgn0020626	Osbp	1862	1415	2372	3918	3356	4629	3431	3131	3565	2716	2909	3196	2561	2940	3057	2995	2756	2907	Osbp	2892.96	2940	2853	2886	1.012	0.017	0.869778	0.964552	0.97	-0.044	0.669319	0.740431	#N/A
FBgn0020633	Mcm7	925	598	695	1670	1215	1388	1033	1270	1206	1349	1230	936	1092	1064	917	902	1118	983	Mcm7	1065.62	1172	1024	1001	0.978	-0.033	0.848686	0.957467	0.876	-0.192	0.267352	0.363742	#N/A
FBgn0020637	Lcp65Ag2	2	14	4	0	0	0	4	0	0	3	29	5	0	0	0	3	0	0	Lcp65Ag2	4.51	12	0	1	1.495	0.58	0.521789	0.795167	0.223	-2.166	0.0170708	0.0447841	#N/A
FBgn0020638	Lcp65Ag1	23	1162	47	0	3	3	64	52	3	34	2389	63	0	3	2	56	46	2	Lcp65Ag1	288.3	829	2	35	2.58	1.367	NA	NA	0.047	-4.4	NA	NA	#N/A
FBgn0020639	Lcp65Af	12	390	0	0	0	4	4	0	0	18	802	0	0	0	3	3	0	0	Lcp65Af	91.72	273	1	1	1.005	0.008	NA	NA	0.268	-1.901	NA	NA	#N/A
FBgn0020640	Lcp65Ae	43	1057	49	0	0	3	23	16	0	63	2173	66	0	0	2	20	14	0	Lcp65Ae	259.79	767	1	11	1.528	0.612	NA	NA	0.059	-4.084	NA	NA	#N/A
FBgn0020641	Lcp65Ad	0	0	2	0	0	3	3	2	0	0	0	3	0	0	2	3	2	0	Lcp65Ad	1.01	1	1	2	1.195	0.257	0.741386	NA	0.936	-0.095	0.901443	NA	#N/A
FBgn0020642	Lcp65Ac	4	10	12	0	0	1	0	2	0	6	21	16	0	0	1	0	2	0	Lcp65Ac	5	14	0	1	1.299	0.377	0.684123	0.887347	0.116	-3.112	0.00071782	0.00307058	#N/A
FBgn0020643	Lcp65Ab2	0	0	0	0	0	0	0	0	0	0	0	0	0	0	0	0	0	0	Lcp65Ab2	0	0	0	0	NA	NA	NA	NA	NA	NA	NA	NA	#N/A
FBgn0020644	Lcp65Ab1	0	0	0	0	0	0	0	0	0	0	0	0	0	0	0	0	0	0	Lcp65Ab1	0	0	0	0	NA	NA	NA	NA	NA	NA	NA	NA	#N/A
FBgn0020645	Lcp65Aa	0	12	4	0	0	1	0	0	0	0	25	5	0	0	1	0	0	0	Lcp65Aa	3.41	10	0	0	0.941	-0.087	0.916548	0.97695	0.354	-1.497	0.0738561	0.1381	#N/A
FBgn0020646	Lcp65APsi	0	0	0	0	0	0	0	0	0	0	0	0	0	0	0	0	0	0	Lcp65APsi	0	0	0	0	NA	NA	NA	NA	NA	NA	NA	NA	#N/A
FBgn0020647	KrT95D	1719	1341	3783	2368	3437	4409	2360	1819	3051	2507	2757	5097	1548	3011	2912	2060	1601	2488	KrT95D	2664.54	3454	2490	2050	0.829	-0.27	0.438623	0.740811	0.729	-0.455	0.192526	0.283368	#N/A
FBgn0020653	Trxr-1	5948	5280	5601	22096	15346	20167	21645	20324	16602	8675	10856	7547	14445	13444	13318	18893	17888	13537	Trxr-1	13178	9026	13736	16773	1.219	0.286	0.102841	0.316884	1.516	0.601	0.000614619	0.00268365	#N/A
FBgn0020655	ArfGAP1	1261	1412	1518	2841	2270	2593	2126	2006	2529	1839	2903	2045	1857	1989	1712	1856	1766	2062	ArfGAP1	2003.25	2262	1853	1895	1.022	0.032	0.861997	0.961889	0.821	-0.284	0.124287	0.20298	#N/A
FBgn0020660	eIF4B	0	0	0	0	0	0	0	0	0	0	0	0	0	0	0	0	0	0	eIF4B	0	0	0	0	NA	NA	NA	NA	NA	NA	NA	NA	#N/A
FBgn0020762	Atet	377	388	624	2346	1936	2359	1680	1452	1790	550	798	841	1534	1696	1558	1466	1278	1460	Atet	1242.2	730	1596	1401	0.879	-0.186	0.275492	0.583521	2.174	1.12	1.04558e-10	1.48233e-09	#N/A
FBgn0020764	Alas	878	1122	1790	2188	1689	2610	1809	1972	2050	1281	2307	2412	1430	1480	1724	1579	1736	1672	Alas	1735.46	2000	1545	1662	1.075	0.104	0.661226	0.875832	0.776	-0.366	0.123662	0.202103	#N/A
FBgn0020765	Acp65Aa	11	5	30	0	0	4	0	0	0	16	10	40	0	0	3	0	0	0	Acp65Aa	7.71	22	1	0	0.649	-0.624	0.500935	0.783767	0.158	-2.662	0.00405097	0.0136351	#N/A
FBgn0020766	PheRS-m	982	691	890	1622	1108	1425	1496	1362	1415	1432	1421	1199	1060	971	941	1306	1199	1154	PheRS-m	1186.95	1351	991	1220	1.23	0.298	0.00620452	0.0507886	0.735	-0.444	5.96237e-05	0.00033896	#N/A
FBgn0020767	Spred	920	544	1110	1901	1640	2680	1507	1574	1538	1342	1118	1496	1243	1437	1770	1315	1385	1254	Spred	1373.33	1319	1483	1318	0.89	-0.169	0.321623	0.634969	1.122	0.166	0.331246	0.428424	#N/A
FBgn0020880	CG7179	0	0	0	0	0	4	2	4	1	0	0	0	0	0	3	2	4	1	CG7179	0.97	0	1	2	1.359	0.442	0.604829	NA	1.413	0.499	0.546526	NA	#N/A
FBgn0020887	Su(z)12	1065	709	1404	3012	2416	3144	2208	2591	2722	1553	1458	1892	1969	2116	2076	1927	2280	2219	Su(z)12	1943.53	1634	2054	2142	1.043	0.061	0.627678	0.860673	1.254	0.326	0.0101766	0.0292635	#N/A
FBgn0020906	Jon25Bi	14	28225	1874	10	21	75	16	550	77	20	58032	2525	7	18	50	14	484	63	Jon25Bi	6801.42	20192	25	187	1.226	0.293	NA	NA	0.08	-3.647	NA	NA	#N/A
FBgn0020907	Scp2	2459	66	20	313	25	2	4	2	5	3586	136	27	205	22	1	3	2	4	Scp2	442.92	1250	76	3	0.378	-1.404	NA	NA	0.161	-2.634	NA	NA	#N/A
FBgn0020908	Scp1	6	0	13	96	33	66	44	38	43	9	0	18	63	29	44	38	33	35	Scp1	29.83	9	45	35	0.809	-0.305	0.60845	0.849991	3.905	1.965	0.00197233	0.00737435	#N/A
FBgn0020909	Rtc1	354	270	260	721	354	551	403	450	398	516	555	350	471	310	364	352	396	325	Rtc1	404.38	474	382	358	0.937	-0.095	0.697031	0.89474	0.811	-0.302	0.216117	0.309327	#N/A
FBgn0020910	RpL3	76079	76456	93176	165108	121642	147431	106290	97254	108069	110963	157197	125550	107934	106562	97359	92777	85599	88116	RpL3	108006	131237	103952	88831	0.855	-0.226	0.0940754	0.299367	0.793	-0.334	0.0130581	0.0358817	#N/A
FBgn0020912	Ptx1	212	5	0	18	28	10	0	12	17	309	10	0	12	25	7	0	11	14	Ptx1	42.98	106	15	8	0.822	-0.283	NA	NA	0.35	-1.514	NA	NA	#N/A
FBgn0020930	Dgkepsilon	607	402	742	1920	1333	1779	1554	1352	1448	885	827	1000	1255	1168	1175	1356	1190	1181	Dgkepsilon	1115.16	904	1199	1242	1.036	0.05	0.632679	0.86264	1.322	0.403	0.000213143	0.00105275	#N/A
FBgn0021738	Crg-1	0	0	0	0	0	0	0	0	0	0	0	0	0	0	0	0	0	0	Crg-1	0	0	0	0	NA	NA	NA	NA	NA	NA	NA	NA	#N/A
FBgn0021742	C901	0	0	0	0	0	0	0	0	0	0	0	0	0	0	0	0	0	0	C901	0	0	0	0	NA	NA	NA	NA	NA	NA	NA	NA	#N/A
[truncated: 15,560 more rows]
